# Supplementary material for: Identification of Potential Muscle Biomarkers in McArdle Disease: Insights from Muscle Proteome Analysis
Source: Int J Mol Sci. 2022 Apr 22;23(9):4650. doi: 10.3390/ijms23094650 (PMC9100117; doi:10.3390/ijms23094650)
Supplement: Supplementary file 1 [file ijms-23-04650-s001.zip]

Archive with 3 entries (3 files):
- ijms-1553324_File 1_Suppl_Figure S1.pdf
- ijms-1553324_File 2_Suppl_Table S1.xlsx
- ijms-1553324_File 3_Suppl Tables_S2-S4_Legend_Table S1.pdf
