# Supplementary material for: Identification of Potential Muscle Biomarkers in McArdle Disease: Insights from Muscle Proteome Analysis
Source: Int J Mol Sci. 2022 Apr 22;23(9):4650. doi: 10.3390/ijms23094650 (PMC9100117; doi:10.3390/ijms23094650)
Supplement: Supplementary file 1 [file ijms-23-04650-s001.zip › ijms-1553324_File 2_Suppl_Table S1.xlsx]

## Sheet: Sheet1
Accession	Description	Score	Coverage	# Proteins	# Unique Peptides	# Peptides	MW [kDa]	calc. pI	113/113	115/113	114/113	116/113
P11217	Glycogen phosphorylase, muscle form OS=Homo sapiens GN=PYGM PE=1 SV=6 - [PYGM_HUMAN]	79.7705	26.84	7	22	22	97.0306	7.03467	1	0.924491	4.05612	4.3148
	A4	Sequence	Protein Group Accessions	Modifications	XCorr	Charge	MH+ [Da]	m/z [Da]	113/113	115/113	114/113	116/113
	High	lVTAIGDVVNHDPAVGDR	P11217	N-Term(iTRAQ8plex)	4.75103	3	2152.17	718.061	1	0.803154	7.63131	8.76353
	High	hLQIIYEINQR	P11217	N-Term(iTRAQ8plex)	4.31148	3	1730.99	577.668	1	0.86581	4.44257	4.31634
	High	tcAYTNHTVLPEALER	P11217	N-Term(iTRAQ8plex); C2(Carbamidomethyl)	4.17159	3	2179.11	727.042	1	1.42949	3.07006	2.45665
	High	gLAGVENVTELk	P11217	N-Term(iTRAQ8plex); K12(iTRAQ8plex)	3.52819	3	1838.09	613.368	1	1.02741	3.11445	4.11713
	High	vAAAFPGDVDR	P11217	N-Term(iTRAQ8plex)	3.50532	2	1421.77	711.388	1	1.10018	5.03702	5.80026
	High	gLAGVENVTELkk	P11217	N-Term(iTRAQ8plex); K12(iTRAQ8plex); K13(iTRAQ8plex)	3.47318	4	2270.39	568.353	1	1.08385	1.99483	2.63358
	High	dYYFALAHTVR	P11217	N-Term(iTRAQ8plex)	3.36104	3	1659.88	553.966	1	0.898154	1.99777	2.30254
	High	iGEDFISDLDQLR	P11217	N-Term(iTRAQ8plex)	3.30755	2	1824.97	912.988	1	0.830203	6.57482	6.96567
	High	dFYELEPHk	P11217	N-Term(iTRAQ8plex); K9(iTRAQ8plex)	3.10903	3	1785.97	595.994	1	1.12305	5.58091	7.31371
	High	vFADYEDYIk	P11217	N-Term(iTRAQ8plex); K10(iTRAQ8plex)	3.03821	3	1871.01	624.341	1	0.999184	6.22448	8.24701
	High	eIWGVEPSR	P11217	N-Term(iTRAQ8plex)	2.93334	2	1376.75	688.879	1	1.06034	2.62193	2.77704
	High	vIFLENYR	P11217	N-Term(iTRAQ8plex)	2.84684	2	1357.78	679.393	1	1.04135	7.35233	8.83615
	High	nLAENISR	P11217	N-Term(iTRAQ8plex)	2.7174	2	1220.69	610.849	1	0.993871	5.05403	4.45639
	High	dIVNMLMHHDR	P11217	N-Term(iTRAQ8plex)	2.62826	4	1684.86	421.97	1	0.531575	2.95703	3.96874
	High	iHSEILk	P11217	N-Term(iTRAQ8plex); K7(iTRAQ8plex)	2.62344	3	1447.91	483.309	1	0.936245	3.51886	3.96759
	High	fAAYLER	P11217	N-Term(iTRAQ8plex)	2.52406	2	1173.66	587.333	1	1.08813	11.6981	12.4183
	High	qLLNcLHVITLYNR	P11217	N-Term(iTRAQ8plex); C5(Carbamidomethyl)	2.50232	3	2061.14	687.717	1	0.963142	2.53331	2.90832
	High	tIAQYAR	P11217	N-Term(iTRAQ8plex)	2.47402	2	1126.65	563.83	1	0.914742	4.05612	4.3148
	High	yEFGIFNQk	P11217	N-Term(iTRAQ8plex); K9(iTRAQ8plex)	2.32911	3	1753.98	585.33	1	0.635454	3.12159	3.54805
	High	mSLVEEGAVk	P11217	N-Term(iTRAQ8plex); K10(iTRAQ8plex)	2.27389	3	1670.97	557.66	1	0.770813	1.52076	1.85449
	High	lLSFVDDEAFIR	P11217	N-Term(iTRAQ8plex)	2.21222	2	1728.95	864.979	1	0.63949	8.80865	9.5662
	High	vLYPNDNFFEGk	P11217	N-Term(iTRAQ8plex); K12(iTRAQ8plex)	1.50514	4	2051.11	513.533	1	0.741241	2.44632	2.72419
C9JZN9	Troponin T, fast skeletal muscle OS=Homo sapiens GN=TNNT3 PE=1 SV=1 - [C9JZN9_HUMAN]	38.9219	28.45	3	1	6	28.306	9.43701	1	1.07859	2.26288	2.66834
	A4	Sequence	Protein Group Accessions	Modifications	XCorr	Charge	MH+ [Da]	m/z [Da]	113/113	115/113	114/113	116/113
	High	dLmELQALIDSHFEAR	H9KVA2;C9JZN9	N-Term(iTRAQ8plex); M3(Oxidation)	4.54838	3	2208.13	736.714
	High	aLSSMGANYSSYLAk	H9KVA2;C9JZN9	N-Term(iTRAQ8plex); K15(iTRAQ8plex)	4.29239	3	2171.17	724.393
	High	dLMELQALIDSHFEAR	H9KVA2;C9JZN9	N-Term(iTRAQ8plex)	3.52384	3	2192.13	731.382
	High	rkPLNIDHLGEDk	H9KVA2;C9JZN9	N-Term(iTRAQ8plex); K2(iTRAQ8plex); K13(iTRAQ8plex)	3.31576	4	2447.45	612.618
	High	eEEELVALk	P13805-2;H9KVA2;C9JZN9	N-Term(iTRAQ8plex); K9(iTRAQ8plex)	2.95885	3	1667.97	556.661
	High	aLSSmGANYSSYLAk	H9KVA2;C9JZN9	N-Term(iTRAQ8plex); M5(Oxidation); K15(iTRAQ8plex)	2.69676	3	2187.16	729.724
	High	vDFDDIQk	H9KVA2;C9JZN9	N-Term(iTRAQ8plex); K8(iTRAQ8plex)	2.64678	2	1587.88	794.446
	High	yDIMNVR	C9JZN9	N-Term(iTRAQ8plex)	2.26044	2	1214.65	607.83	1	1.07859	2.26288	2.66834
Q08043	Alpha-actinin-3 OS=Homo sapiens GN=ACTN3 PE=1 SV=2 - [ACTN3_HUMAN]	99.4194	26.75	3	15	22	103.176	5.51611	1	0.932728	2.0022	2.22362
	A4	Sequence	Protein Group Accessions	Modifications	XCorr	Charge	MH+ [Da]	m/z [Da]	113/113	115/113	114/113	116/113
	High	aGTQIENIEEDFR	P35609;Q08043	N-Term(iTRAQ8plex)	4.46029	2	1825.92	913.464
	High	dYDSALLQEVR	Q08043	N-Term(iTRAQ8plex)	4.21449	2	1612.85	806.929	1	1.12861	3.13492	3.6861
	High	lEGDHQLLQESLVFDNk	Q08043	N-Term(iTRAQ8plex); K17(iTRAQ8plex)	4.15944	4	2593.42	649.109	1	1.16867	2.81896	2.98966
	High	fAIQDISVEETSAk	P35609;Q08043	N-Term(iTRAQ8plex); K14(iTRAQ8plex)	4.14129	3	2146.19	716.068
	High	dGLALcALIHR	Q08043	N-Term(iTRAQ8plex); C6(Carbamidomethyl)	3.93867	3	1542.88	514.964	1	0.643352	1.63675	1.74744
	High	eTAETDTTEQVVASFk	Q08043	N-Term(iTRAQ8plex); K16(iTRAQ8plex)	3.66616	3	2364.24	788.752	1	1.08217	2.33745	2.99058
	High	eGLLLWcQR	P35609;Q08043	N-Term(iTRAQ8plex); C7(Carbamidomethyl)	3.59089	2	1478.81	739.909
	High	dDPIGNLNTAFEVAEk	Q08043	N-Term(iTRAQ8plex); K16(iTRAQ8plex)	3.49123	3	2341.25	781.089	1	0.728241	1.35809	1.6167
	High	tFTAWcNSHLR	P35609;Q08043	N-Term(iTRAQ8plex); C6(Carbamidomethyl)	3.35564	3	1696.86	566.29
	High	gLSQEQLNEFR	Q08043	N-Term(iTRAQ8plex)	3.29929	3	1624.86	542.293	1	0.831286	1.4636	1.67518
	High	lVSIGAEEIVDGNLk	Q08043	N-Term(iTRAQ8plex); K15(iTRAQ8plex)	3.15049	3	2165.27	722.428	1	0.913311	1.68865	1.99517
	High	gAIMGIQGEIQk	Q08043	N-Term(iTRAQ8plex); K12(iTRAQ8plex)	2.83888	3	1853.08	618.365	1	0.981699	1.89624	2.18728
	High	tVPWLENR	Q08043	N-Term(iTRAQ8plex)	2.59314	2	1318.74	659.875	1	0.783361	1.66308	1.6838
	High	iANVNk	P35609;Q08043	N-Term(iTRAQ8plex); K6(iTRAQ8plex)	2.43318	2	1266.8	633.904
	High	aSFNHFDR	P35609;Q08043	N-Term(iTRAQ8plex)	2.38023	3	1297.66	433.224
	High	vGWEQLLTSIAR	Q08043	N-Term(iTRAQ8plex)	2.36668	3	1676.97	559.661	1	0.811758	1.54148	1.32793
	High	aLDFIASk	Q08043	N-Term(iTRAQ8plex); K8(iTRAQ8plex)	2.33838	3	1472.9	491.637	1	0.870937	3.2669	3.59655
	High	nYITPEELR	Q08043	N-Term(iTRAQ8plex)	2.27281	2	1438.79	719.896	1	0.989274	2.11407	2.26056
	High	qAEYcIR	Q08043	N-Term(iTRAQ8plex); C5(Carbamidomethyl)	2.15758	2	1243.64	622.324	1	1.22978	3.41855	3.27462
	High	dLLLDPAWEk	P35609;Q08043	N-Term(iTRAQ8plex); K10(iTRAQ8plex)	2.14237	3	1808.04	603.353
	High	gAImGIQGEIQk	Q08043	N-Term(iTRAQ8plex); M4(Oxidation); K12(iTRAQ8plex)	2.14028	3	1869.08	623.699	1	1.00495	1.8324	1.49811
	High	eEMLSQR	Q08043	N-Term(iTRAQ8plex)	1.93735	2	1196.63	598.816	1	0.889013	2.4462	2.5017
	High	lVSDIANAWR	Q08043	N-Term(iTRAQ8plex)	1.63994	3	1448.82	483.611	1	0.609056	1.21994	1.92911
Q13643	Four and a half LIM domains protein 3 OS=Homo sapiens GN=FHL3 PE=1 SV=4 - [FHL3_HUMAN]	6.32894	5	1	2	2	31.1706	6.20166	1	1.15043	1.99163	2.41014
	A4	Sequence	Protein Group Accessions	Modifications	XCorr	Charge	MH+ [Da]	m/z [Da]	113/113	115/113	114/113	116/113
	High	eLFYEDR	Q13643	N-Term(iTRAQ8plex)	2.49866	2	1275.65	638.33	1	0.912468	1.44194	1.74326
	High	yVSFEDR	Q13643	N-Term(iTRAQ8plex)	1.785	2	1219.63	610.317	1	1.1812	2.04294	2.44464
H9KVA2	Troponin T, fast skeletal muscle OS=Homo sapiens GN=TNNT3 PE=1 SV=1 - [H9KVA2_HUMAN]	39.171	28.45	9	1	6	28.296	9.36377	1	0.916436	1.97913	2.23273
	A4	Sequence	Protein Group Accessions	Modifications	XCorr	Charge	MH+ [Da]	m/z [Da]	113/113	115/113	114/113	116/113
	High	dLmELQALIDSHFEAR	H9KVA2;C9JZN9	N-Term(iTRAQ8plex); M3(Oxidation)	4.54838	3	2208.13	736.714
	High	aLSSMGANYSSYLAk	H9KVA2;C9JZN9	N-Term(iTRAQ8plex); K15(iTRAQ8plex)	4.29239	3	2171.17	724.393
	High	dLMELQALIDSHFEAR	H9KVA2;C9JZN9	N-Term(iTRAQ8plex)	3.52384	3	2192.13	731.382
	High	rkPLNIDHLGEDk	H9KVA2;C9JZN9	N-Term(iTRAQ8plex); K2(iTRAQ8plex); K13(iTRAQ8plex)	3.31576	4	2447.45	612.618
	High	eEEELVALk	P13805-2;H9KVA2;C9JZN9	N-Term(iTRAQ8plex); K9(iTRAQ8plex)	2.95885	3	1667.97	556.661
	High	aLSSmGANYSSYLAk	H9KVA2;C9JZN9	N-Term(iTRAQ8plex); M5(Oxidation); K15(iTRAQ8plex)	2.69676	3	2187.16	729.724
	High	vDFDDIQk	H9KVA2;C9JZN9	N-Term(iTRAQ8plex); K8(iTRAQ8plex)	2.64678	2	1587.88	794.446
	High	yDITTLR	H9KVA2	N-Term(iTRAQ8plex)	2.50951	2	1185.68	593.343	1	0.916436	1.97913	2.23273
P09493	Tropomyosin alpha-1 chain OS=Homo sapiens GN=TPM1 PE=1 SV=2 - [TPM1_HUMAN]	107.618	52.82	26	7	19	32.6887	4.7417	1	0.987226	1.95462	2.26452	113 and 115	Patients
	A4	Sequence	Protein Group Accessions	Modifications	XCorr	Charge	MH+ [Da]	m/z [Da]	113/113	115/113	114/113	116/113
	High	rIQLVEEELDR	P09493;P07951;P07951-3;P06753	N-Term(iTRAQ8plex)	6.09229	3	1703.96	568.659
	High	aTDAEADVASLNR	P09493;P07951	N-Term(iTRAQ8plex)	4.48899	2	1636.85	818.927
	High	iQLVEEELDR	P09493;P07951;P07951-3;P06753	N-Term(iTRAQ8plex)	3.61497	2	1547.86	774.434
	High	lVIIESDLER	P09493	N-Term(iTRAQ8plex)	3.25515	2	1490.87	745.941	1	0.849531	1.74322	2.07551
	High	gTEDELDkYSEALk	P09493;P06753	N-Term(iTRAQ8plex); K8(iTRAQ8plex); K14(iTRAQ8plex)	3.14252	4	2510.38	628.35
	High	qLEDELVSLQk	P09493	N-Term(iTRAQ8plex); K11(iTRAQ8plex)	3.13502	3	1910.11	637.374	1	0.951957	1.46534	1.7435
	High	lATALQk	P09493;P07951;P07951-3;P06753	N-Term(iTRAQ8plex); K7(iTRAQ8plex)	3.08422	2	1352.87	676.94
	High	eDRYEEEIk	P09493	N-Term(iTRAQ8plex); K9(iTRAQ8plex)	3.02391	3	1818.97	606.995	1	0.997784	1.91904	2.14544
	High	lDkENALDR	P09493;P06753;P07951	N-Term(iTRAQ8plex); K3(iTRAQ8plex)	2.89671	3	1681.97	561.327
	High	sIDDLEDELYAQk	P09493	N-Term(iTRAQ8plex); K13(iTRAQ8plex)	2.59204	2	2147.13	1074.07	1	0.947618	1.58135	1.9285
	High	hIAEDADRk	P09493	N-Term(iTRAQ8plex); K9(iTRAQ8plex)	2.45115	4	1662.94	416.49	1	1.07097	2.07501	2.35163
	High	tVTNNLk	P09493	N-Term(iTRAQ8plex); K7(iTRAQ8plex)	2.42646	2	1397.86	699.433	1	1.18815	2.63029	2.91554
	High	gTEDELDk	P09493;P06753	N-Term(iTRAQ8plex); K8(iTRAQ8plex)	2.41268	2	1514.82	757.912
	High	lEEAEk	P09493;P07951;P07951-3;P06753	N-Term(iTRAQ8plex); K6(iTRAQ8plex)	2.38978	2	1326.77	663.89
	High	mEIQEIQLk	P06753;P09493	N-Term(iTRAQ8plex); K9(iTRAQ8plex)	2.3741	3	1740.02	580.678
	High	lELAEk	P09493;P06753	N-Term(iTRAQ8plex); K6(iTRAQ8plex)	2.30639	2	1310.81	655.911
	High	yEEEIk	P09493;P07951;P07951-3;P06753	N-Term(iTRAQ8plex); K6(iTRAQ8plex)	2.30576	2	1418.8	709.903
	High	hIAEDADR	P09493	N-Term(iTRAQ8plex)	2.27584	2	1230.64	615.823	1	1.12923	3.10434	3.21026
	High	aISEELDHALNDmTSI	P09493;P06753	N-Term(iTRAQ8plex); M13(Oxidation)	1.59213	3	2079.03	693.68
Q13642-1	Isoform 1 of Four and a half LIM domains protein 1 OS=Homo sapiens GN=FHL1 - [FHL1_HUMAN]	31.2856	28.93	12	7	7	31.8728	8.32373	1	1.04964	1.94203	2.40817
	A4	Sequence	Protein Group Accessions	Modifications	XCorr	Charge	MH+ [Da]	m/z [Da]	113/113	115/113	114/113	116/113
	High	fVFHQEQVYcPDcAk	Q13642-1	N-Term(iTRAQ8plex); C10(Carbamidomethyl); C13(Carbamidomethyl); K15(iTRAQ8plex)	3.72329	3	2536.25	846.089	1	1.14482	1.98487	2.50529
	High	qVIGTGSFFPk	Q13642-1	N-Term(iTRAQ8plex); K11(iTRAQ8plex)	3.31543	3	1789.05	597.022	1	1.02589	1.69204	1.94717
	High	aIVAGDQNVEYk	Q13642-1	N-Term(iTRAQ8plex); K12(iTRAQ8plex)	2.85138	3	1915.08	639.03	1	1.03219	1.89934	2.30108
	High	fTAVEDQYYcVDcYk	Q13642-1	N-Term(iTRAQ8plex); C10(Carbamidomethyl); C13(Carbamidomethyl); K15(iTRAQ8plex)	2.79385	3	2569.22	857.078	1	0.995928	1.85325	2.77462
	High	fDcHYcR	Q13642-1	N-Term(iTRAQ8plex); C3(Carbamidomethyl); C6(Carbamidomethyl)	2.56255	3	1361.6	454.54	1	1.19799	1.94203	2.00688
	High	gEDFYcVTcHETk	Q13642-1	N-Term(iTRAQ8plex); C6(Carbamidomethyl); C9(Carbamidomethyl); K13(iTRAQ8plex)	2.47114	3	2254.07	752.03	1	1.07391	2.0699	2.58532
	High	nPITGFGk	Q13642-1	N-Term(iTRAQ8plex); K8(iTRAQ8plex)	1.95532	2	1441.86	721.435	1	1.04939	2.09331	2.76298
P12882	Myosin-1 OS=Homo sapiens GN=MYH1 PE=1 SV=3 - [MYH1_HUMAN]	1076.47	53.17	4	19	109	223.006	5.74463	1	1.01754	1.86289	2.15078
	A4	Sequence	Protein Group Accessions	Modifications	XCorr	Charge	MH+ [Da]	m/z [Da]	113/113	115/113	114/113	116/113
	High	rDLEEATLQHEATAATLR	Q9UKX3;P12882;Q9UKX2	N-Term(iTRAQ8plex)	6.26583	3	2329.24	777.086
	High	mEGDLNEMEIQLNHANR	P12882;Q9UKX2;Q9Y623	N-Term(iTRAQ8plex)	5.95326	3	2318.12	773.378
	High	hADSVAELGEQIDNLQR	P12882;Q9UKX2;P12883	N-Term(iTRAQ8plex)	5.88457	3	2199.13	733.715
	High	rANLLQAEIEELR	P12882;Q9UKX2	N-Term(iTRAQ8plex)	5.87893	3	1859.07	620.361
	High	dLEEATLQHEATAATLR	Q9UKX3;P12882;Q9UKX2	N-Term(iTRAQ8plex)	5.82926	3	2173.14	725.051
	High	qAFTQQIEELkR	P12882;Q9UKX2;Q9Y623	N-Term(iTRAQ8plex); K11(iTRAQ8plex)	5.5979	3	2099.21	700.408
	High	gSSFQTVSALFR	P12882;Q9UKX2;Q9Y623	N-Term(iTRAQ8plex)	5.34997	2	1603.87	802.441
	High	eLTYQTEEDRk	P12882;Q9UKX2;Q9Y623;P12883	N-Term(iTRAQ8plex); K11(iTRAQ8plex)	5.3353	3	2020.08	674.031
	High	tPGAMEHELVLHQLR	P12882;Q9UKX2;Q9Y623	N-Term(iTRAQ8plex)	5.00761	3	2035.11	679.04
	High	mEGDLNEmEIQLNHANR	P12882;Q9UKX2;Q9Y623	N-Term(iTRAQ8plex); M8(Oxidation)	4.91542	3	2334.12	778.71
	High	lEEAGGATSAQIEMNk	P12882;Q9UKX2;Q9Y623	N-Term(iTRAQ8plex); K16(iTRAQ8plex)	4.71232	3	2257.19	753.07
	High	aLQEAHQQTLDDLQAEEDk	P12882;Q9UKX2	N-Term(iTRAQ8plex); K19(iTRAQ8plex)	4.68662	4	2790.44	698.365
	High	nAYEESLDQLETLkR	P12882;Q9UKX2	N-Term(iTRAQ8plex); K14(iTRAQ8plex)	4.66892	3	2417.32	806.444
	High	dTQLHLDDALR	Q9UKX2;P12882;Q9Y623	N-Term(iTRAQ8plex)	4.58406	2	1600.86	800.935
	High	iEELEEEIEAER	P12883;P12882;Q9UKX2;Q9Y623	N-Term(iTRAQ8plex)	4.55005	2	1792.91	896.96
	High	iQHELEEAEER	P12882;Q9UKX2	N-Term(iTRAQ8plex)	4.54868	3	1686.86	562.959
	High	iVESMQSTLDAEIR	P12882;Q9UKX2	N-Term(iTRAQ8plex)	4.52349	2	1896.01	948.507
	High	eLEGEVESEQkR	P12882;Q9UKX2	N-Term(iTRAQ8plex); K11(iTRAQ8plex)	4.45563	3	2041.1	681.039
	High	aNLLQAEIEELR	P12882;Q9UKX2	N-Term(iTRAQ8plex)	4.40262	2	1702.97	851.987
	High	tPGAmEHELVLHQLR	P12882;Q9UKX2;Q9Y623	N-Term(iTRAQ8plex); M5(Oxidation)	4.39822	4	2051.1	513.531
	High	lEEAGGATSAQIEmNk	P12882;Q9UKX2;Q9Y623	N-Term(iTRAQ8plex); M14(Oxidation); K16(iTRAQ8plex)	4.39276	3	2273.19	758.402
	High	lEEAGGATSAQIEMNkk	P12882;Q9UKX2;Q9Y623	N-Term(iTRAQ8plex); K16(iTRAQ8plex); K17(iTRAQ8plex)	4.38421	4	2689.5	673.13
	High	sQEDLkEQLAMVER	P12882;Q9UKX2	N-Term(iTRAQ8plex); K6(iTRAQ8plex)	4.29194	3	2284.24	762.085
	High	lQDAEEHVEAVNAk	P12882	N-Term(iTRAQ8plex); K14(iTRAQ8plex)	4.27729	3	2161.17	721.062	1	1.00245	1.91661	2.22307
	High	iAEQELLDASER	P12882;Q9UKX2	N-Term(iTRAQ8plex)	4.20486	2	1677.9	839.452
	High	eQDTSAHLER	Q9UKX3;P12882;Q9UKX2;Q9Y623;P12883	N-Term(iTRAQ8plex)	4.19294	3	1489.75	497.256
	High	rIQHELEEAEER	P12882	N-Term(iTRAQ8plex)	4.17897	3	1842.97	614.994	1	0.895798	1.45997	1.38976
	High	tLALLFVGATGAEAEAGGGk	P12882	N-Term(iTRAQ8plex); K20(iTRAQ8plex)	4.13994	3	2441.39	814.469	1	0.831892	2.13282	1.72978
	High	lQQFFNHHMFVLEQEEYkk	Q9UKX3;P12882;Q9UKX2;Q9Y623;P12883	N-Term(iTRAQ8plex); K18(iTRAQ8plex); K19(iTRAQ8plex)	4.07	5	3407.83	682.372
	High	nAYEESLDQLETLk	P12882;Q9UKX2	N-Term(iTRAQ8plex); K14(iTRAQ8plex)	4.06977	3	2261.22	754.411
	High	rQLEEEIk	P12882;Q9UKX2	N-Term(iTRAQ8plex); K8(iTRAQ8plex)	4.05244	3	1652.98	551.665
	High	nLTEEMAGLDETIAk	P12882;Q9UKX2;Q9Y623	N-Term(iTRAQ8plex); K15(iTRAQ8plex)	4.04988	3	2243.21	748.407
	High	aEDEEEINAELTAk	P12882;Q9UKX2;Q9Y623	N-Term(iTRAQ8plex); K14(iTRAQ8plex)	4.04148	3	2170.13	724.049
	High	gQTVQQVYNAVGALAk	P12882;Q9Y623	N-Term(iTRAQ8plex); K16(iTRAQ8plex)	4.0374	3	2255.3	752.438
	High	mEIDDLASNMETVSk	P12882	N-Term(iTRAQ8plex); K15(iTRAQ8plex)	3.99951	3	2291.17	764.396	1	1.00717	1.56382	2.02711
	High	lEQQVDDLEGSLEQEk	P12882;Q9UKX2;Q9Y623;P12883	N-Term(iTRAQ8plex); K16(iTRAQ8plex)	3.98391	3	2468.3	823.438
	High	vLNASAIPEGQFIDSk	P12882;Q9UKX2;Q9Y623	N-Term(iTRAQ8plex); K16(iTRAQ8plex)	3.9689	3	2297.3	766.437
	High	lQQFFNHHmFVLEQEEYkk	Q9UKX3;P12882;Q9UKX2;Q9Y623;P12883	N-Term(iTRAQ8plex); M9(Oxidation); K18(iTRAQ8plex); K19(iTRAQ8plex)	3.93476	5	3423.83	685.572
	High	iEDEQALGMQLQk	P12882	N-Term(iTRAQ8plex); K13(iTRAQ8plex)	3.91554	3	2111.16	704.393	1	0.900594	1.78619	1.94662
	High	KKMEGDLNEMEIQLNHANR	P12882;Q9UKX2;Q9Y623		3.90299	4	2270.11	568.284
	High	lASADIETYLLEk	Q9UKX3;P12882;Q9UKX2;Q9Y623;P12883	N-Term(iTRAQ8plex); K13(iTRAQ8plex)	3.8269	3	2074.19	692.068
	High	qAFTQQIEELk	P12882;Q9UKX2;Q9Y623	N-Term(iTRAQ8plex); K11(iTRAQ8plex)	3.81824	3	1943.11	648.374
	High	iEDEQALGmQLQk	P12882	N-Term(iTRAQ8plex); M9(Oxidation); K13(iTRAQ8plex)	3.80912	3	2127.16	709.725	1	1.09556	1.94903	2.05849
	High	qAEEAEEQSNVNLSk	P12882	N-Term(iTRAQ8plex); K15(iTRAQ8plex)	3.80905	3	2284.19	762.067	1	1.08212	2.18399	2.43014
	High	aITDAAmmAEELk	Q9UKX3;P12882;Q9UKX2;Q9Y623;P12883	N-Term(iTRAQ8plex); M7(Oxidation); M8(Oxidation); K13(iTRAQ8plex)	3.8004	3	2034.07	678.695
	High	vQLLHTQNTSLINTk	P12882;Q9UKX2;Q9Y623	N-Term(iTRAQ8plex); K15(iTRAQ8plex)	3.76255	3	2318.36	773.459
	High	aNSEVAQWR	Q9UKX3;P12882;Q9Y623;P12883	N-Term(iTRAQ8plex)	3.68226	2	1364.72	682.864
	High	nLQQEISDLTEQIAEGGk	P12882;Q9UKX2;Q9Y623	N-Term(iTRAQ8plex); K18(iTRAQ8plex)	3.67148	3	2581.43	861.148
	High	lQQFFNHHmFVLEQEEYk	Q9UKX3;P12882;Q9UKX2;Q9Y623;P12883	N-Term(iTRAQ8plex); M9(Oxidation); K18(iTRAQ8plex)	3.67007	4	2991.53	748.639
	High	nLTEEmAGLDETIAk	P12882;Q9UKX2;Q9Y623	N-Term(iTRAQ8plex); M6(Oxidation); K15(iTRAQ8plex)	3.66135	3	2259.2	753.738
	High	qREEQAEPDGTEVADk	Q9UKX3;P12882;Q9UKX2;Q9Y623	N-Term(iTRAQ8plex); K16(iTRAQ8plex)	3.63129	4	2410.23	603.313
	High	dPLNETVVGLYQk	Q9UKX3;P12882;Q9UKX2;Q9Y623;P12883	N-Term(iTRAQ8plex); K13(iTRAQ8plex)	3.56108	3	2084.18	695.399
	High	lEQQVDDLEGSLEQEkk	P12882;Q9UKX2;Q9Y623;P12883	N-Term(iTRAQ8plex); K16(iTRAQ8plex); K17(iTRAQ8plex)	3.55534	4	2900.6	725.905
	High	aITDAAMmAEELk	Q9UKX3;P12882;Q9UKX2;Q9Y623;P12883	N-Term(iTRAQ8plex); M8(Oxidation); K13(iTRAQ8plex)	3.52081	3	2018.08	673.364
	High	aGLLGLLEEMR	Q9UKX3;P12882;Q9UKX2;P12883	N-Term(iTRAQ8plex)	3.51067	2	1505.87	753.438
	High	lQTESGEYSR	P12882	N-Term(iTRAQ8plex)	3.47759	2	1473.75	737.378	1	1.01744	2.2385	3.07487
	High	eNQSILITGESGAGk	P12882;Q9UKX2;Q9Y623;P12883	N-Term(iTRAQ8plex); K15(iTRAQ8plex)	3.43688	3	2112.19	704.733
	High	aITDAAMMAEELk	Q9UKX3;P12882;Q9UKX2;Q9Y623;P12883	N-Term(iTRAQ8plex); K13(iTRAQ8plex)	3.41034	3	2002.08	668.032
	High	rIHELEk	P12882;Q9UKX2	N-Term(iTRAQ8plex); K7(iTRAQ8plex)	3.37775	3	1532.94	511.651
	High	eEQAEPDGTEVADk	Q9UKX3;P12882;Q9UKX2;Q9Y623	N-Term(iTRAQ8plex); K14(iTRAQ8plex)	3.33322	3	2126.07	709.361
	High	lAQESTmDIENDk	P12882	N-Term(iTRAQ8plex); M7(Oxidation); K13(iTRAQ8plex)	3.27054	3	2118.09	706.7	1	1.10857	1.72054	1.799
	High	eLTYQTEEDR	P12882;Q9UKX2;Q9Y623;P12883	N-Term(iTRAQ8plex)	3.26924	2	1587.78	794.393
	High	tEAGATVTVk	P12882;Q9Y623	N-Term(iTRAQ8plex); K10(iTRAQ8plex)	3.25129	3	1584.94	528.985
	High	nkDPLNETVVGLYQk	Q9UKX3;P12882;Q9UKX2;Q9Y623;P12883	N-Term(iTRAQ8plex); K2(iTRAQ8plex); K15(iTRAQ8plex)	3.23699	4	2630.53	658.388
	High	HADSVAELGEQIDNLQR	P12882;Q9UKX2;P12883		3.23679	3	1894.93	632.314
	High	sALAHALQSSR	P12882	N-Term(iTRAQ8plex)	3.22314	3	1444.82	482.277	1	0.971896	1.51411	2.02727
	High	tNAAcAALDk	P12882;Q9UKX2	N-Term(iTRAQ8plex); C5(Carbamidomethyl); K10(iTRAQ8plex)	3.19865	3	1642.91	548.307
	High	dTLVSQLSR	P12882	N-Term(iTRAQ8plex)	3.18661	2	1322.76	661.883	1	0.87941	1.68339	1.69492
	High	aTLEQTER	P12882;Q9UKX2	N-Term(iTRAQ8plex)	3.13287	2	1251.68	626.346
	High	sELQAALEEAEASLEHEEGk	P12882	N-Term(iTRAQ8plex); K20(iTRAQ8plex)	3.12936	3	2778.42	926.813	1	0.556659	1.12911	1.15828
	High	lINDLTAQR	P12882;Q9UKX2	N-Term(iTRAQ8plex)	3.12561	2	1347.79	674.399
	High	iQLELNQVk	P12882;Q9UKX2;Q9Y623	N-Term(iTRAQ8plex); K9(iTRAQ8plex)	3.11716	3	1693.04	565.02
	High	aLEDQLSEIk	P12882	N-Term(iTRAQ8plex); K10(iTRAQ8plex)	3.10325	3	1754.01	585.343	1	0.999401	1.8897	2.38438
	High	lEEAGGATSAQIEmNkk	P12882;Q9UKX2;Q9Y623	N-Term(iTRAQ8plex); M14(Oxidation); K16(iTRAQ8plex); K17(iTRAQ8plex)	3.09525	4	2705.49	677.128
	High	vIQYFATIAVTGEk	P12882;Q9UKX2;Q9Y623	N-Term(iTRAQ8plex); K14(iTRAQ8plex)	3.09503	3	2148.25	716.755
	High	aITDAAMMAEELkk	Q9UKX3;P12882;Q9UKX2;Q9Y623;P12883	N-Term(iTRAQ8plex); K13(iTRAQ8plex); K14(iTRAQ8plex)	3.04034	4	2434.39	609.353
	High	sLSTELFk	Q9UKX3;P12882;Q9Y623;P12883	N-Term(iTRAQ8plex); K8(iTRAQ8plex)	3.0181	2	1532.91	766.961
	High	aAYLQNLNSADLLk	P12882	N-Term(iTRAQ8plex); K14(iTRAQ8plex)	3.00581	3	2142.24	714.751	1	0.894652	1.82798	1.93578
	High	eLEEISER	Q9UKX3;P12882;Q9UKX2;Q9Y623;P12883	N-Term(iTRAQ8plex)	3.00353	2	1308.69	654.851
	High	rEAEFQk	Q9UKX3;P12882;Q9UKX2;Q9Y623;P12883	N-Term(iTRAQ8plex); K7(iTRAQ8plex)	2.99408	3	1515.88	505.964
	High	lAQESTMDIENDkQQLDEk	P12882	N-Term(iTRAQ8plex); K13(iTRAQ8plex); K19(iTRAQ8plex)	2.99103	4	3147.67	787.672	1	1.00529	1.79016	2.237
	High	lTGAVMHYGNMk	Q9UKX3;P12882;Q9Y623	N-Term(iTRAQ8plex); K12(iTRAQ8plex)	2.93964	3	1930.05	644.022
	High	lDEAEQLALk	Q9UKX3;P12882;Q9UKX2;Q9Y623;P12883	N-Term(iTRAQ8plex); K10(iTRAQ8plex)	2.93335	3	1738.02	580.012
	High	eQYEEEQEAk	Q9UKX3;P12882;Q9Y623	N-Term(iTRAQ8plex); K10(iTRAQ8plex)	2.93197	3	1890.95	630.989
	High	lQNEVEDLmIDVER	Q9UKX2;P12882;Q9Y623	N-Term(iTRAQ8plex); M9(Oxidation)	2.91552	3	2023.03	675.016
	High	iNQQLDTk	Q9UKX3;P12882;Q9UKX2;Q9Y623	N-Term(iTRAQ8plex); K8(iTRAQ8plex)	2.90999	2	1567.92	784.466
	High	eLEGEVESEQk	P12882;Q9UKX2	N-Term(iTRAQ8plex); K11(iTRAQ8plex)	2.90331	3	1885	629.005
	High	vRELEGEVESEQk	P12882;Q9UKX2	N-Term(iTRAQ8plex); K13(iTRAQ8plex)	2.85991	4	2140.17	535.799
	High	yETDAIQR	Q9UKX3;P12882;Q9UKX2;Q9Y623;P12883	N-Term(iTRAQ8plex)	2.84955	2	1299.68	650.346
	High	vGNEYVTk	Q9UKX3;P12882;Q9UKX2;P12883	N-Term(iTRAQ8plex); K8(iTRAQ8plex)	2.84705	2	1517.88	759.442
	High	dIDDLELTLAk	P12882;Q9UKX2;Q9Y623;P12883	N-Term(iTRAQ8plex); K11(iTRAQ8plex)	2.81354	3	1854.07	618.695
	High	mVTLMQEk	P12882;Q9Y623	N-Term(iTRAQ8plex); K8(iTRAQ8plex)	2.79924	2	1587.91	794.458					114 y 116	Controles
	High	aDIAESQVNk	Q9UKX3;P12882;Q9UKX2;Q9Y623;P12883	N-Term(iTRAQ8plex); K10(iTRAQ8plex)	2.79501	3	1682.95	561.656
	High	aGLLGLLEEMRDEk	Q9UKX3;P12882	N-Term(iTRAQ8plex); K14(iTRAQ8plex)	2.78531	3	2182.24	728.085
	High	mFLWMVTR	Q9UKX3;P12882;Q9Y623	N-Term(iTRAQ8plex)	2.77734	2	1387.76	694.381
	High	tEELEEAk	Q9UKX3;P12882;Q9UKX2;Q9Y623;P12883	N-Term(iTRAQ8plex); K8(iTRAQ8plex)	2.76369	2	1556.86	778.934
	High	hDcDLLR	Q9UKX3;P12882;Q9UKX2;Q9Y623;P12883	N-Term(iTRAQ8plex); C3(Carbamidomethyl)	2.70191	3	1232.64	411.55
	High	lEDEcSELkk	P12882;Q9UKX2;Q9Y623	N-Term(iTRAQ8plex); C5(Carbamidomethyl); K9(iTRAQ8plex); K10(iTRAQ8plex)	2.67724	3	2163.21	721.742
	High	eQLAMVER	P12882;Q9UKX2;Q9Y623	N-Term(iTRAQ8plex)	2.65338	2	1279.7	640.352
	High	qLEEEIk	P12882;Q9UKX2	N-Term(iTRAQ8plex); K7(iTRAQ8plex)	2.64683	2	1496.88	748.942
	High	lAQESTMDIENDk	P12882	N-Term(iTRAQ8plex); K13(iTRAQ8plex)	2.63956	3	2102.09	701.368	1	1.09494	1.97779	2.63412
	High	iEAQNkPFDAk	P12882;Q9Y623	N-Term(iTRAQ8plex); K6(iTRAQ8plex); K11(iTRAQ8plex)	2.62723	3	2173.27	725.096
	High	aGLLGLLEEmR	Q9UKX3;P12882;Q9UKX2;P12883	N-Term(iTRAQ8plex); M10(Oxidation)	2.59389	3	1521.86	507.959
	High	nKDPLNETVVGLYQk	Q9UKX3;P12882;Q9UKX2;Q9Y623;P12883	N-Term(iTRAQ8plex); K15(iTRAQ8plex)	2.58006	4	2326.32	582.336
	High	mAAEALR	P12882;Q9UKX2	N-Term(iTRAQ8plex)	2.54994	2	1065.6	533.305
	High	IQHELEEAEER	Q9UKX2;P12882		2.54894	3	1382.66	461.557
	High	iHELEk	P12882;Q9UKX2	N-Term(iTRAQ8plex); K6(iTRAQ8plex)	2.52897	3	1376.84	459.617
	High	dDQVFPmNPPk	P12882;Q9UKX2	N-Term(iTRAQ8plex); M7(Oxidation); K11(iTRAQ8plex)	2.47141	3	1912.01	638.008
	High	nTQAILk	P12882	N-Term(iTRAQ8plex); K7(iTRAQ8plex)	2.4264	2	1395.88	698.443	1	1.29632	2.76244	2.60079
	High	iLYADFk	Q9UKX3;P12882;Q9UKX2;Q9Y623	N-Term(iTRAQ8plex); K7(iTRAQ8plex)	2.39255	2	1477.89	739.448
	High	aLQEAHQQTLDDLQAEEDkVNTLTk	P12882;Q9UKX2	N-Term(iTRAQ8plex); K19(iTRAQ8plex); K25(iTRAQ8plex)	2.38453	4	3751.02	938.511
	High	lLGSIDIDHTQYk	P12882	N-Term(iTRAQ8plex); K13(iTRAQ8plex)	2.37302	3	2111.22	704.41	1	0.865179	1.37549	1.48359
	High	dEEIDQMk	P12882	N-Term(iTRAQ8plex); K8(iTRAQ8plex)	2.35448	3	1615.85	539.288	1	0.994838	2.23511	2.90624
	High	lAQESTmDIENDkQQLDEk	P12882	N-Term(iTRAQ8plex); M7(Oxidation); K13(iTRAQ8plex); K19(iTRAQ8plex)	2.29807	4	3163.66	791.671	1	1.16847	2.01611	2.08759
	High	ANLLQAEIEELR	P12882;Q9UKX2		2.28647	2	1398.76	699.886
	High	sQEDLkEQLAmVER	P12882;Q9UKX2	N-Term(iTRAQ8plex); K6(iTRAQ8plex); M11(Oxidation)	2.22474	4	2300.24	575.816
	High	tSVFVVDPk	P12882;Q9Y623	N-Term(iTRAQ8plex); K9(iTRAQ8plex)	2.22411	2	1599.96	800.483
	High	dDQVFPMNPPk	P12882;Q9UKX2	N-Term(iTRAQ8plex); K11(iTRAQ8plex)	2.22149	3	1896.02	632.677
	High	aITDAAmMAEELkk	Q9UKX3;P12882;Q9UKX2;Q9Y623;P12883	N-Term(iTRAQ8plex); M7(Oxidation); K13(iTRAQ8plex); K14(iTRAQ8plex)	2.08143	4	2450.39	613.352
	High	lYEQHLGk	P12882;Q9Y623	N-Term(iTRAQ8plex); K8(iTRAQ8plex)	2.073	3	1595.94	532.651
	High	tkEEEQQR	P12882;Q9Y623	N-Term(iTRAQ8plex); K2(iTRAQ8plex)	2.01696	3	1655.92	552.644
	High	aGLLGLLEEmRDEk	Q9UKX3;P12882	N-Term(iTRAQ8plex); M10(Oxidation); K14(iTRAQ8plex)	1.99569	4	2198.24	550.314
	High	eFEmSGLQSk	P12882	N-Term(iTRAQ8plex); M4(Oxidation); K10(iTRAQ8plex)	1.9872	3	1779.94	593.984	1	1.10309	1.45695	1.42071
	High	nVEAVk	P12882	N-Term(iTRAQ8plex); K6(iTRAQ8plex)	1.96118	2	1267.78	634.396	1	1.12161	2.70159	3.03376
	High	lQDLVDk	Q9UKX3;P12882;Q9UKX2;Q9Y623;P12883	N-Term(iTRAQ8plex); K7(iTRAQ8plex)	1.91554	2	1438.88	719.941
	High	nLEQTVk	Q9UKX3;P12882	N-Term(iTRAQ8plex); K7(iTRAQ8plex)	1.9065	2	1439.87	720.44
	High	lTGAVmHYGNMk	Q9UKX3;P12882;Q9Y623	N-Term(iTRAQ8plex); M6(Oxidation); K12(iTRAQ8plex)	1.87884	3	1946.04	649.352
	High	hWPWMk	P12882;Q9UKX2;Q9Y623	N-Term(iTRAQ8plex); K6(iTRAQ8plex)	1.86945	3	1492.83	498.283
	High	iVESmQSTLDAEIR	P12882;Q9UKX2	N-Term(iTRAQ8plex); M5(Oxidation)	1.70049	3	1912	638.005
	High	TLALLFVGATGAEAEAGGGk	P12882	K20(iTRAQ8plex)	1.60949	3	2137.19	713.068	1	0.972636	1.06544	1.35942
	High	NAYEESLDQLETLk	P12882;Q9UKX2	K14(iTRAQ8plex)	1.59068	3	1957.01	653.008
	High	lEDEcSELk	P12882;Q9UKX2;Q9Y623;P12883	N-Term(iTRAQ8plex); C5(Carbamidomethyl); K9(iTRAQ8plex)	1.43549	3	1730.91	577.64
	High	iHFGTTGk	P12882;Q9UKX2	N-Term(iTRAQ8plex); K8(iTRAQ8plex)	1.41248	2	1468.87	734.94
	High	lQNEVEDLMIDVER	Q9UKX2;P12882;Q9Y623	N-Term(iTRAQ8plex)	1.22331	3	2007.04	669.685
Q9NR12-6	Isoform 6 of PDZ and LIM domain protein 7 OS=Homo sapiens GN=PDLIM7 - [PDLI7_HUMAN]	7.76207	13.96	10	3	3	24.3976	9.74463	1	1.02737	1.84411	1.9192	114 and 116	Controls
	A4	Sequence	Protein Group Accessions	Modifications	XCorr	Charge	MH+ [Da]	m/z [Da]	113/113	115/113	114/113	116/113
	High	dFNVPLSISR	Q9NR12-6	N-Term(iTRAQ8plex)	2.93557	2	1451.82	726.413	1	1.1032	1.95899	2.20572
	High	yVLELQSPR	Q9NR12-6	N-Term(iTRAQ8plex)	2.69799	2	1408.81	704.91	1	0.70516	1.22368	1.36435
	High	vVLEGPAPWGFR	Q9NR12-6	N-Term(iTRAQ8plex)	2.12851	2	1631.92	816.466	1	1.02737	1.84411	1.9192
Q53GG5	PDZ and LIM domain protein 3 OS=Homo sapiens GN=PDLIM3 PE=1 SV=1 - [PDLI3_HUMAN]	26.9315	22.25	5	5	5	39.2074	6.88818	1	1.06138	1.79593	1.59698
	A4	Sequence	Protein Group Accessions	Modifications	XCorr	Charge	MH+ [Da]	m/z [Da]	113/113	115/113	114/113	116/113
	High	vLQGMVDDGSDDRPAGTR	Q53GG5	N-Term(iTRAQ8plex)	4.35546	3	2193.09	731.701	1	1.0418	1.62897	1.72392
	High	lSGGIDFNQPLVITR	Q53GG5	N-Term(iTRAQ8plex)	3.58725	2	1934.1	967.556	1	0.842071	1.53987	1.67861
	High	sTPSSVSTVSTIcPGDLk	Q53GG5	N-Term(iTRAQ8plex); C13(Carbamidomethyl); K18(iTRAQ8plex)	3.11622	3	2444.32	815.445	1	1.05482	1.71012	1.89225
	High	vLQGmVDDGSDDRPAGTR	Q53GG5	N-Term(iTRAQ8plex); M5(Oxidation)	3.11533	3	2209.08	737.033	1	1.13972	1.85813	1.5338
	High	lAPNIPLEMELPGVk	Q53GG5	N-Term(iTRAQ8plex); K15(iTRAQ8plex)	2.70002	3	2229.32	743.778	1	0.88302	1.35554	1.56081
	High	lAPNIPLEmELPGVk	Q53GG5	N-Term(iTRAQ8plex); M9(Oxidation); K15(iTRAQ8plex)	2.35737	3	2245.31	749.108	1	2.05785	2.17519	1.14537
	High	gETHLWSPQVSEDGk	Q53GG5	N-Term(iTRAQ8plex); K15(iTRAQ8plex)	1.76195	4	2278.18	570.299	1	1.83023	2.68233	1.61602
Q14324	Myosin-binding protein C, fast-type OS=Homo sapiens GN=MYBPC2 PE=1 SV=2 - [MYPC2_HUMAN]	25.2495	12.01	1	11	13	127.991	7.51807	1	0.979236	1.79006	2.19625
	A4	Sequence	Protein Group Accessions	Modifications	XCorr	Charge	MH+ [Da]	m/z [Da]	113/113	115/113	114/113	116/113
	High	iAFQYGITDLR	Q14324;Q00872-2	N-Term(iTRAQ8plex)	3.24014	2	1600.9	800.955
	High	tSDFDTVFFVR	Q14324	N-Term(iTRAQ8plex)	2.89522	2	1637.85	819.429	1	1.12311	3.12743	3.56818
	High	vVGVNIAGR	Q14324	N-Term(iTRAQ8plex)	2.65293	2	1188.74	594.873	1	1.06067	2.24655	2.52135
	High	sDTAGELDFSGLLk	Q14324	N-Term(iTRAQ8plex); K14(iTRAQ8plex)	2.61927	3	2061.14	687.717
	High	gDEVFTTTEGR	Q14324	N-Term(iTRAQ8plex)	2.53782	2	1515.76	758.384	1	1.09867	3.14331	3.27342
	High	fLTPLIDR	Q14324	N-Term(iTRAQ8plex)	2.47646	2	1278.78	639.892	1	1.02526	3.09264	2.75906
	High	lDPAYQVDR	Q14324	N-Term(iTRAQ8plex)	2.30105	2	1380.74	690.876	1	0.935994	1.72521	2.22255
	High	qLEVLQDIADLTVk	Q14324	N-Term(iTRAQ8plex); K14(iTRAQ8plex)	2.01494	3	2193.3	731.771	1	0.801298	1.39768	1.85089
	High	eVWGTNALVEWQAPk	Q14324	N-Term(iTRAQ8plex); K15(iTRAQ8plex)	1.91753	3	2336.28	779.432	1	0.644998	1.22472	1.19084
	High	lNFLEIk	Q14324	N-Term(iTRAQ8plex); K7(iTRAQ8plex)	1.79573	3	1484.93	495.65	1	0.973804	1.83823	2.0697
	High	tSENAIVVVAGNk	Q14324	N-Term(iTRAQ8plex); K13(iTRAQ8plex)	1.79278	3	1910.12	637.378	1	1.06831	1.3077	1.27064
	High	yVFENVGk	Q14324	N-Term(iTRAQ8plex); K8(iTRAQ8plex)	1.56309	3	1563.9	521.973	1	0.708475	1.06355	1.23532
	High	wLELGSk	Q14324	N-Term(iTRAQ8plex); K7(iTRAQ8plex)	1.3758	3	1440.87	480.961	1	0.765071	1.95434	2.19808
O14983-2	Isoform SERCA1A of Sarcoplasmic/endoplasmic reticulum calcium ATPase 1 OS=Homo sapiens GN=ATP2A1 - [AT2A1_HUMAN]	62.6049	22.43	3	14	20	109.213	5.17334	1	1.03035	1.75822	1.70454
	A4	Sequence	Protein Group Accessions	Modifications	XCorr	Charge	MH+ [Da]	m/z [Da]	113/113	115/113	114/113	116/113
	High	aLGIVATTGVGTEIGk	O14983-2	N-Term(iTRAQ8plex); K16(iTRAQ8plex)	4.32112	3	2095.26	699.093	1	1.06245	2.08119	2.47726
	High	vGEATETALTTLVEk	O14983-2	N-Term(iTRAQ8plex); K15(iTRAQ8plex)	4.22954	3	2170.24	724.086	1	0.786838	1.42069	1.54211
	High	eFDDLPLAEQR	O14983-2	N-Term(iTRAQ8plex)	4.13609	2	1636.85	818.929	1	1.02619	1.4809	1.51027
	High	rIGIFGENEEVADR	O14983-2	N-Term(iTRAQ8plex)	3.93009	3	1909.01	637.008	1	0.858097	1.60393	1.5546
	High	nAENAIEALk	O14983-2;P16615-2	N-Term(iTRAQ8plex); K10(iTRAQ8plex)	3.46294	3	1680.98	560.997
	High	dIVPGDIVEVAVGDk	O14983-2	N-Term(iTRAQ8plex); K15(iTRAQ8plex)	3.25729	3	2134.23	712.08	1	0.877996	1.73532	1.71522
	High	aEIGIAMGSGTAVAk	O14983-2;P16615-2	N-Term(iTRAQ8plex); K15(iTRAQ8plex)	3.24639	3	1984.14	662.05
	High	eVTGSIQLcR	O14983-2	N-Term(iTRAQ8plex); C9(Carbamidomethyl)	3.10668	2	1466.8	733.902	1	4.08083	2.43833	2.75681
	High	mNVFNTDVR	O14983-2	N-Term(iTRAQ8plex)	3.02492	2	1399.73	700.37	1	1.01762	2.06108	2.28876
	High	eFTLEFSR	O14983-2;P16615-2	N-Term(iTRAQ8plex)	2.85999	2	1332.71	666.859
	High	rEEmVLDDSAR	O14983-2	N-Term(iTRAQ8plex); M4(Oxidation)	2.77265	3	1640.82	547.612	1	0.988053	1.89584	1.50946
	High	gAPEGVIDR	O14983-2;P16615-2	N-Term(iTRAQ8plex)	2.73002	2	1217.68	609.343
	High	tGTLTTNQMSVck	O14983-2	N-Term(iTRAQ8plex); C12(Carbamidomethyl); K13(iTRAQ8plex)	2.6717	3	2049.09	683.701	1	1.30895	1.80065	1.68258
	High	lDEFGEQLSk	O14983-2;P16615-2	N-Term(iTRAQ8plex); K10(iTRAQ8plex)	2.55846	3	1773.98	592
	High	aNAcNSVIR	O14983-2	N-Term(iTRAQ8plex); C4(Carbamidomethyl)	2.34059	2	1308.7	654.853	1	1.03619	2.65019	2.91585
	High	aEIGIAmGSGTAVAk	O14983-2;P16615-2	N-Term(iTRAQ8plex); M7(Oxidation); K15(iTRAQ8plex)	2.0225	3	2000.12	667.38
	High	vPLTGPVk	O14983-2	N-Term(iTRAQ8plex); K8(iTRAQ8plex)	1.98342	3	1418.92	473.646	1	1.11693	1.64468	1.69393
	High	yGLNELPAEEGk	O14983-2	N-Term(iTRAQ8plex); K12(iTRAQ8plex)	1.89024	3	1928.04	643.352	1	1.02724	1.52439	1.72924
	High	iSLPVIGLDEILk	O14983-2	N-Term(iTRAQ8plex); K13(iTRAQ8plex)	1.65755	3	2018.27	673.428	1	0.696633	1.00931	1.37322
	High	dIVPGDIVEVAVGDkVPADIR	O14983-2	N-Term(iTRAQ8plex); K15(iTRAQ8plex)	1.64922	4	2785.6	697.156
	High	vIMITGDNk	O14983-2;P16615-2	N-Term(iTRAQ8plex); K9(iTRAQ8plex)	1.54005	3	1598.94	533.652
P07951	Tropomyosin beta chain OS=Homo sapiens GN=TPM2 PE=1 SV=1 - [TPM2_HUMAN]	82.9978	42.61	6	5	16	32.8306	4.70361	1	1.09172	1.71976	1.7739
	A4	Sequence	Protein Group Accessions	Modifications	XCorr	Charge	MH+ [Da]	m/z [Da]	113/113	115/113	114/113	116/113
	High	rIQLVEEELDR	P09493;P07951;P07951-3;P06753	N-Term(iTRAQ8plex)	6.09229	3	1703.96	568.659
	High	aTDAEADVASLNR	P09493;P07951	N-Term(iTRAQ8plex)	4.48899	2	1636.85	818.927
	High	iQLVEEELDR	P09493;P07951;P07951-3;P06753	N-Term(iTRAQ8plex)	3.61497	2	1547.86	774.434
	High	qLEEEQQALQk	P07951	N-Term(iTRAQ8plex); K11(iTRAQ8plex)	3.58561	3	1952.09	651.369	1	0.988941	1.42568	1.65314
	High	lVILEGELER	P07951;P07951-3	N-Term(iTRAQ8plex)	3.35537	2	1474.88	737.943
	High	lATALQk	P09493;P07951;P07951-3;P06753	N-Term(iTRAQ8plex); K7(iTRAQ8plex)	3.08422	2	1352.87	676.94
	High	lDkENAIDR	P09493;P06753;P07951	N-Term(iTRAQ8plex); K3(iTRAQ8plex)	2.89671	3	1681.97	561.327
	High	lEEAEk	P09493;P07951;P07951-3;P06753	N-Term(iTRAQ8plex); K6(iTRAQ8plex)	2.38978	2	1326.77	663.89
	High	hIAEDSDRk	P07951;P07951-3	N-Term(iTRAQ8plex); K9(iTRAQ8plex)	2.38682	4	1678.93	420.489
	High	sLEAQADk	P07951	N-Term(iTRAQ8plex); K8(iTRAQ8plex)	2.38385	3	1469.84	490.619	1	1.1465	1.77604	1.88423
	High	iVTNNLk	P07951	N-Term(iTRAQ8plex); K7(iTRAQ8plex)	2.37333	2	1409.9	705.452	1	1.2407	1.83709	2.27493
	High	yEEEIk	P09493;P07951;P07951-3;P06753	N-Term(iTRAQ8plex); K6(iTRAQ8plex)	2.30576	2	1418.8	709.903
	High	mELQEMQLk	P07951;P07951-3	N-Term(iTRAQ8plex); K9(iTRAQ8plex)	2.22588	2	1757.98	879.491
	High	hIAEDSDR	P07951;P07951-3	N-Term(iTRAQ8plex)	2.09409	3	1246.64	416.217
	High	gTEDEVEk	P07951	N-Term(iTRAQ8plex); K8(iTRAQ8plex)	1.99528	2	1514.81	757.911	1	1.11947	1.70003	1.69101
	High	mELQEmQLk	P07951;P07951-3	N-Term(iTRAQ8plex); M6(Oxidation); K9(iTRAQ8plex)	1.76147	3	1773.97	591.995
	High	aEVAESk	P07951	N-Term(iTRAQ8plex); K7(iTRAQ8plex)	1.49129	2	1341.78	671.396	1	0.989069	1.57328	1.7739
Q96A32	Myosin regulatory light chain 2, skeletal muscle isoform OS=Homo sapiens GN=MYLPF PE=2 SV=1 - [MLRS_HUMAN]	55.9597	71.01	4	10	10	19.0024	5.0083	1	1.07759	1.71169	2.0785
	A4	Sequence	Protein Group Accessions	Modifications	XCorr	Charge	MH+ [Da]	m/z [Da]	113/113	115/113	114/113	116/113
	High	tVEGGSSSVFSmFDQTQIQEFk	Q96A32	N-Term(iTRAQ8plex); M12(Oxidation); K22(iTRAQ8plex)	4.41187	4	3076.54	769.891	1	1.09384	1.57008	1.75667
	High	fLEELLTTQcDR	Q96A32	N-Term(iTRAQ8plex); C10(Carbamidomethyl)	4.37315	2	1828.95	914.976	1	0.926271	2.26126	2.33377
	High	eAFTVIDQNR	Q96A32	N-Term(iTRAQ8plex)	3.77941	2	1496.8	748.905	1	1.13455	1.71621	2.10961
	High	dGIIDkEDLR	Q96A32	N-Term(iTRAQ8plex); K6(iTRAQ8plex)	3.68129	3	1782.02	594.68	1	1.13325	1.64594	1.9263
	High	gADPEDVITGAFk	Q96A32	N-Term(iTRAQ8plex); K13(iTRAQ8plex)	3.07518	3	1928.06	643.359	1	1.03867	1.80267	2.17351
	High	dTFAAMGR	Q96A32	N-Term(iTRAQ8plex)	2.70399	2	1172.6	586.806	1	1.16201	1.89293	2.12662
	High	fSQEEIk	Q96A32	N-Term(iTRAQ8plex); K7(iTRAQ8plex)	2.58536	2	1488.85	744.93	1	1.19544	2.13311	2.65848
	High	nIcYVITHGDAk	Q96A32	N-Term(iTRAQ8plex); C3(Carbamidomethyl); K12(iTRAQ8plex)	2.53191	3	1999.09	667.034	1	0.784855	1.47012	1.62237
	High	nMWAAFPPDVGGNVDYk	Q96A32	N-Term(iTRAQ8plex); K17(iTRAQ8plex)	2.14272	3	2489.28	830.431	1	0.927943	1.68258	1.91391
	High	nEELDAmmk	Q96A32	N-Term(iTRAQ8plex); M7(Oxidation); M8(Oxidation); K9(iTRAQ8plex)	1.43727	3	1720.87	574.295	1	0.850679	1.77094	1.31678
	High	FLEELLTTQcDR	Q96A32	C10(Carbamidomethyl)	1.40296	2	1524.74	762.874
O75112-2	Isoform 2 of LIM domain-binding protein 3 OS=Homo sapiens GN=LDB3 - [LDB3_HUMAN]	35.6519	18.48	8	9	9	66.6286	7.98682	1	1.06343	1.7077	1.65157
	A4	Sequence	Protein Group Accessions	Modifications	XCorr	Charge	MH+ [Da]	m/z [Da]	113/113	115/113	114/113	116/113
	High	rPIPISTTAPPVQTPLPVIPHQk	O75112-2	N-Term(iTRAQ8plex); K23(iTRAQ8plex)	4.73196	4	3095.85	774.719	1	1.29104	2.36591	1.82481
	High	dLAVDSASPVYQAVIk	O75112-2	N-Term(iTRAQ8plex); K16(iTRAQ8plex)	4.14636	3	2284.3	762.105	1	1.1432	1.68975	1.85828
	High	sQNkPEDEADEWAR	O75112-2	N-Term(iTRAQ8plex); K4(iTRAQ8plex)	3.34272	3	2283.15	761.721	1	0.946979	1.69641	1.82085
	High	dFNMPLTISR	O75112-2	N-Term(iTRAQ8plex)	3.01906	2	1497.81	749.408	1	0.974314	1.54098	1.64224
	High	sASYNLSLTLQk	O75112-2	N-Term(iTRAQ8plex); K12(iTRAQ8plex)	2.95227	3	1933.12	645.046	1	0.95868	1.23783	1.27993
	High	gPFLVAMGR	O75112-2	N-Term(iTRAQ8plex)	2.53818	2	1251.72	626.365	1	1.08905	1.79374	1.78811
	High	vVVNSPANADYQER	O75112-2	N-Term(iTRAQ8plex)	1.92633	3	1865.96	622.66	1	1.1155	1.85114	1.47172
	High	fNPSALk	O75112-2	N-Term(iTRAQ8plex); K7(iTRAQ8plex)	1.87545	2	1384.84	692.925	1	1.0888	1.44925	1.61864
	High	dYINLFSTk	O75112-2	N-Term(iTRAQ8plex); K9(iTRAQ8plex)	1.81032	3	1708.98	570.33	1	0.801055	1.38459	1.50625
A0A087WXS0	Troponin I, fast skeletal muscle OS=Homo sapiens GN=TNNI2 PE=1 SV=1 - [A0A087WXS0_HUMAN]	35.8927	18.13	3	4	4	21.308	9.08545	1	0.960521	1.68557	1.61443
	A4	Sequence	Protein Group Accessions	Modifications	XCorr	Charge	MH+ [Da]	m/z [Da]	113/113	115/113	114/113	116/113
	High	sVMLQIAATELEkEESR	A0A087WXS0	N-Term(iTRAQ8plex); K13(iTRAQ8plex)	4.94984	3	2542.4	848.138	1	1.24933	1.85633	2.20153
	High	sVMLQIAATELEk	A0A087WXS0	N-Term(iTRAQ8plex); K13(iTRAQ8plex)	4.04497	3	2041.18	681.066	1	0.836372	1.33118	1.47202
	High	sVmLQIAATELEk	A0A087WXS0	N-Term(iTRAQ8plex); M3(Oxidation); K13(iTRAQ8plex)	3.39082	3	2057.18	686.397	1	1.13999	1.84749	2.0952
	High	sVmLQIAATELEkEESR	A0A087WXS0	N-Term(iTRAQ8plex); M3(Oxidation); K13(iTRAQ8plex)	3.10031	3	2558.41	853.475	1	1.08379	1.81943	1.46073
	High	iDAAEEEk	A0A087WXS0	N-Term(iTRAQ8plex); K8(iTRAQ8plex)	2.40425	3	1512.84	504.951	1	0.743727	1.43785	1.42666
	High	mSADAMLk	A0A087WXS0	N-Term(iTRAQ8plex); K8(iTRAQ8plex)	2.21769	3	1474.82	492.279	1	0.979676	1.88451	2.64329
	High	mSADAmLk	A0A087WXS0	N-Term(iTRAQ8plex); M6(Oxidation); K8(iTRAQ8plex)	1.9899	3	1490.82	497.611	1	0.941741	1.68729	1.83337
Q5T457	Ankyrin repeat domain-containing protein 2 OS=Homo sapiens GN=ANKRD2 PE=1 SV=1 - [Q5T457_HUMAN]	4.98854	11.33	4	3	3	33.4341	6.02393	1	0.936058	1.63189	1.43823
	A4	Sequence	Protein Group Accessions	Modifications	XCorr	Charge	MH+ [Da]	m/z [Da]	113/113	115/113	114/113	116/113
	High	lLQSHGADTNVR	Q5T457	N-Term(iTRAQ8plex)	2.55481	3	1614.89	538.967	1	0.936058	1.63189	1.43823
	High	aTALIEQR	Q5T457	N-Term(iTRAQ8plex)	2.43373	2	1205.71	603.361	1	1.14588	1.7006	1.80456
	High	tPTDLVQLWQADTR	Q5T457	N-Term(iTRAQ8plex)	1.96612	3	1948.05	650.021	1	0.857703	1.26056	1.07222
Q96DG6	Carboxymethylenebutenolidase homolog OS=Homo sapiens GN=CMBL PE=1 SV=1 - [CMBL_HUMAN]	5.39443	7.35	1	2	2	28.0302	7.18115	1	0.942276	1.60634	1.59217
	A4	Sequence	Protein Group Accessions	Modifications	XCorr	Charge	MH+ [Da]	m/z [Da]	113/113	115/113	114/113	116/113
	High	eVQVEHIk	Q96DG6	N-Term(iTRAQ8plex); K8(iTRAQ8plex)	2.72464	3	1589.95	530.654	1	1.05329	1.94707	1.89159
	High	aGVSVYGIVk	Q96DG6	N-Term(iTRAQ8plex); K10(iTRAQ8plex)	2.66979	3	1600.99	534.335	1	0.842959	1.32524	1.34015
P23109-2	Isoform 2 of AMP deaminase 1 OS=Homo sapiens GN=AMPD1 - [AMPD1_HUMAN]	3.92015	3.74	2	3	3	89.7049	6.99072	1	1.0547	1.57828	1.56458
	A4	Sequence	Protein Group Accessions	Modifications	XCorr	Charge	MH+ [Da]	m/z [Da]	113/113	115/113	114/113	116/113
	High	nPFLDFLQk	P23109-2	N-Term(iTRAQ8plex); K9(iTRAQ8plex)	2.1447	3	1730.01	577.342	1	0.951853	1.32657	1.56458
	High	eVGADLVEAk	P23109-2	N-Term(iTRAQ8plex); K10(iTRAQ8plex)	1.95432	3	1638.95	546.989	1	1.0547	1.57828	1.22024
	High	yNPVGASELR	P23109-2	N-Term(iTRAQ8plex)	1.77546	2	1409.77	705.388	1	1.08521	1.77605	1.90965
P04075	Fructose-bisphosphate aldolase A OS=Homo sapiens GN=ALDOA PE=1 SV=2 - [ALDOA_HUMAN]	97.2537	36.81	10	13	14	39.3953	8.08936	1	1.01085	1.57688	1.71048
	A4	Sequence	Protein Group Accessions	Modifications	XCorr	Charge	MH+ [Da]	m/z [Da]	113/113	115/113	114/113	116/113
	High	iGEHTPSALAIMENANVLAR	P04075	N-Term(iTRAQ8plex)	5.55177	3	2411.3	804.44	1	1.27359	1.572	1.42755
	High	fSHEEIAMATVTALR	P04075	N-Term(iTRAQ8plex)	5.22416	3	1980.06	660.69	1	0.780539	1.1348	1.24692
	High	rLQSIGTENTEENR	P04075	N-Term(iTRAQ8plex)	4.97861	3	1951.02	651.01	1	1.07555	1.65745	1.76419
	High	lQSIGTENTEENRR	P04075	N-Term(iTRAQ8plex)	4.75004	3	1951.01	651.01	1	1.01399	1.45623	1.55312
	High	fSHEEIAmATVTALR	P04075	N-Term(iTRAQ8plex); M8(Oxidation)	4.11112	3	1996.05	666.021	1	1.14458	1.87239	1.76508
	High	iGEHTPSALAImENANVLAR	P04075	N-Term(iTRAQ8plex); M12(Oxidation)	4.08527	3	2427.29	809.769	1	0.981645	1.57337	1.50208
	High	aDDGRPFPQVIk	P04075	N-Term(iTRAQ8plex); K12(iTRAQ8plex)	3.8719	3	1951.12	651.045	1	1.12211	1.52978	1.7107
	High	aLANSLAcQGk	P04075	N-Term(iTRAQ8plex); C8(Carbamidomethyl); K11(iTRAQ8plex)	3.65574	3	1740.99	581.002	1	1.08112	1.68818	1.6672
	High	gILAADESTGSIAk	P04075	N-Term(iTRAQ8plex); K14(iTRAQ8plex)	3.46952	3	1941.11	647.709	1	0.837473	1.17451	1.25022
	High	qLLLTADDR	P04075	N-Term(iTRAQ8plex)	3.0639	2	1348.77	674.891	1	1.12499	1.81641	2.01335
	High	aLQASALk	P04075	N-Term(iTRAQ8plex); K8(iTRAQ8plex)	3.02682	2	1409.9	705.451	1	0.750866	1.8472	1.88539
	High	vLAAVYk	P04075;P09972	N-Term(iTRAQ8plex); K7(iTRAQ8plex)	2.61391	2	1371.88	686.445
	High	gGVVGIk	P04075	N-Term(iTRAQ8plex); K7(iTRAQ8plex)	2.34931	3	1237.81	413.275	1	0.996875	1.88353	2.05538
	High	aAQEEYVk	P04075	N-Term(iTRAQ8plex); K8(iTRAQ8plex)	2.32775	3	1545.88	515.963	1	1.19691	1.56461	1.56685
	High	lQSIGTENTEENR	P04075	N-Term(iTRAQ8plex)	2.15547	3	1794.91	598.976	1	0.959913	1.66254	1.95951
	High	eLSDIAHR	P04075	N-Term(iTRAQ8plex)	2.09345	2	1244.69	622.848	1	1.03553	1.80666	2.11235
Q9NZQ9-2	Isoform 2 of Tropomodulin-4 OS=Homo sapiens GN=TMOD4 - [TMOD4_HUMAN]	4.81453	7.61	2	2	2	31.623	4.98291	1	0.979422	1.56632	1.62551
	A4	Sequence	Protein Group Accessions	Modifications	XCorr	Charge	MH+ [Da]	m/z [Da]	113/113	115/113	114/113	116/113
	High	eRDDLVPFTGEk	Q9NZQ9-2	N-Term(iTRAQ8plex); K12(iTRAQ8plex)	2.49637	3	2014.11	672.041	1	0.974733	1.5235	1.66389
	High	eNATLTELR	Q9NZQ9-2	N-Term(iTRAQ8plex)	2.31816	2	1350.75	675.877	1	0.984132	1.61034	1.58802
P30086	Phosphatidylethanolamine-binding protein 1 OS=Homo sapiens GN=PEBP1 PE=1 SV=3 - [PEBP1_HUMAN]	16.8595	33.16	1	4	4	21.0437	7.53271	1	1.17478	1.55857	1.42157
	A4	Sequence	Protein Group Accessions	Modifications	XCorr	Charge	MH+ [Da]	m/z [Da]	113/113	115/113	114/113	116/113
	High	gNDISSGTVLSDYVGSGPPk	P30086	N-Term(iTRAQ8plex); K20(iTRAQ8plex)	4.55839	3	2558.36	853.458	1	1.18041	1.49295	1.76594
	High	nRPTSISWDGLDSGk	P30086	N-Term(iTRAQ8plex); K15(iTRAQ8plex)	3.11575	4	2241.21	561.058	1	1.23264	1.76511	1.30005
	High	lYTLVLTDPDAPSR	P30086	N-Term(iTRAQ8plex)	3.08561	2	1865.04	933.021	1	1.13531	1.55857	1.35572
	High	yVWLVYEQDRPLk	P30086	N-Term(iTRAQ8plex); K13(iTRAQ8plex)	2.22002	3	2317.32	773.11	1	1.00105	1.22562	1.42157
P00568	Adenylate kinase isoenzyme 1 OS=Homo sapiens GN=AK1 PE=1 SV=3 - [KAD1_HUMAN]	12.2553	29.38	4	6	6	21.6213	8.63135	1	1.01534	1.55748	1.76604
	A4	Sequence	Protein Group Accessions	Modifications	XCorr	Charge	MH+ [Da]	m/z [Da]	113/113	115/113	114/113	116/113
	High	rLETYYk	P00568	N-Term(iTRAQ8plex); K7(iTRAQ8plex)	3.4094	3	1580.93	527.647	1	1.01299	1.77719	2.272
	High	eVQQGEEFER	P00568	N-Term(iTRAQ8plex)	3.33778	2	1554.77	777.889	1	1.03242	1.71458	1.68361
	High	gFLIDGYPR	P00568	N-Term(iTRAQ8plex)	3.02363	2	1341.75	671.377	1	0.91641	1.21393	1.1852
	High	lSEIMEk	P00568	N-Term(iTRAQ8plex); K7(iTRAQ8plex)	2.48448	3	1457.85	486.622	1	1.01769	1.51496	1.67828
	High	vDDNEETIkk	P00568	N-Term(iTRAQ8plex); K9(iTRAQ8plex); K10(iTRAQ8plex)	1.60064	3	2103.21	701.74	1	1.2539	1.6196	1.90345
	High	gQLVPLETVLDmLR	P00568	N-Term(iTRAQ8plex); M12(Oxidation)	0.799412	3	1904.08	635.366	1	0.600844	0.617735	0.537477
P68366-2	Isoform 2 of Tubulin alpha-4A chain OS=Homo sapiens GN=TUBA4A - [TBA4A_HUMAN]	14.5447	24.02	14	3	7	48.2976	5.0083	1	1.07979	1.53057	1.6234
	A4	Sequence	Protein Group Accessions	Modifications	XCorr	Charge	MH+ [Da]	m/z [Da]	113/113	115/113	114/113	116/113
	High	nLDIERPTYTNLNR	Q71U36-2;P68366-2	N-Term(iTRAQ8plex)	4.41534	3	2023.09	675.034
	High	vGINYQPPTVVPGGDLAk	Q71U36-2;P68366-2	N-Term(iTRAQ8plex); K18(iTRAQ8plex)	2.73238	3	2433.39	811.803
	High	eIIDPVLDR	P68366-2	N-Term(iTRAQ8plex)	2.59686	2	1373.79	687.4	1	1.08807	1.53057	1.6234
	High	qLFHPEQLITGk	Q71U36-2;P68366-2	N-Term(iTRAQ8plex); K12(iTRAQ8plex)	2.58645	3	2019.19	673.734
	High	tIGGGDDSFTTFFcETGAGk	P68366-2	N-Term(iTRAQ8plex); C14(Carbamidomethyl); K20(iTRAQ8plex)	2.21372	3	2676.32	892.778	1	1.07979	1.69867	1.89422
	High	iHFPLATYAPVISAEk	Q71U36-2;P68366-2	N-Term(iTRAQ8plex); K16(iTRAQ8plex)	2.14012	4	2365.38	592.099
	High	aVFVDLEPTVIDEIR	P68366-2	N-Term(iTRAQ8plex)	1.43718	3	2020.13	674.048	1	0.81714	1.28937	1.1992
P02585	Troponin C, skeletal muscle OS=Homo sapiens GN=TNNC2 PE=1 SV=2 - [TNNC2_HUMAN]	25.2237	43.75	2	6	6	18.1104	4.1958	1	0.983737	1.52272	1.6397
	A4	Sequence	Protein Group Accessions	Modifications	XCorr	Charge	MH+ [Da]	m/z [Da]	113/113	115/113	114/113	116/113
	High	sEEELAEcFR	P02585	N-Term(iTRAQ8plex); C8(Carbamidomethyl)	3.62622	2	1573.75	787.377	1	1.06195	1.44949	1.40207
	High	iDFDEFLk	P02585	N-Term(iTRAQ8plex); K8(iTRAQ8plex)	2.93373	3	1634.93	545.647	1	1.06	2.26011	2.65525
	High	sYLSEEmIAEFk	P02585	N-Term(iTRAQ8plex); M7(Oxidation); K12(iTRAQ8plex)	2.8242	3	2071.09	691.035	1	0.967925	1.52648	1.43613
	High	sYLSEEMIAEFk	P02585	N-Term(iTRAQ8plex); K12(iTRAQ8plex)	2.68939	3	2055.09	685.703	1	0.835542	1.13932	1.11713
	High	aAFDMFDADGGGDISVk	P02585	N-Term(iTRAQ8plex); K17(iTRAQ8plex)	2.18727	3	2324.17	775.396	1	0.838275	1.51898	1.87212
	High	eLGTVMR	P02585	N-Term(iTRAQ8plex)	2.1194	2	1109.63	555.318	1	1.06448	1.92227	2.25471
	High	nADGYIDPEELAEIFR	P02585	N-Term(iTRAQ8plex)	2.08558	3	2156.08	719.366	1	0.565142	1.0417	0.958645
	High	aAFDmFDADGGGDISVk	P02585	N-Term(iTRAQ8plex); M5(Oxidation); K17(iTRAQ8plex)	2.03795	3	2340.16	780.726	1	0.999807	1.79898	1.99679
A0A0C4DFM5	Myotilin OS=Homo sapiens GN=MYOT PE=4 SV=1 - [A0A0C4DFM5_HUMAN]	13.951	14.26	4	6	6	55.3608	8.98291	1	1.07833	1.52119	1.61174
	A4	Sequence	Protein Group Accessions	Modifications	XCorr	Charge	MH+ [Da]	m/z [Da]	113/113	115/113	114/113	116/113
	High	eALIQDLER	A0A0C4DFM5	N-Term(iTRAQ8plex)	3.23121	2	1390.78	695.895	1	1.06113	1.57355	1.62613
	High	gLHSLIFEVVR	A0A0C4DFM5	N-Term(iTRAQ8plex)	3.18852	3	1573.94	525.318	1	1.27083	1.57909	1.64319
	High	iSLYQDNTGR	A0A0C4DFM5	N-Term(iTRAQ8plex)	2.69109	2	1470.79	735.897	1	1.14686	1.52119	1.68326
	High	lAAQSGLYESEEL	A0A0C4DFM5	N-Term(iTRAQ8plex)	1.98047	2	1713.89	857.448	1	0.826932	1.28533	1.28663
	High	gDVNDQDAIQEk	A0A0C4DFM5	N-Term(iTRAQ8plex); K12(iTRAQ8plex)	1.61162	3	1940.02	647.345	1	0.945899	1.27019	1.14678
	High	lQPPGPETSSFSSQTk	A0A0C4DFM5	N-Term(iTRAQ8plex); K16(iTRAQ8plex)	1.16825	3	2299.24	767.084	1	1.07833	1.37069	1.45207
P60174-1	Isoform 2 of Triosephosphate isomerase OS=Homo sapiens GN=TPI1 - [TPIS_HUMAN]	32.8249	39.76	5	9	9	26.6527	6.90283	1	1.06791	1.51916	1.66672
	A4	Sequence	Protein Group Accessions	Modifications	XCorr	Charge	MH+ [Da]	m/z [Da]	113/113	115/113	114/113	116/113
	High	dcGATWVVLGHSER	P60174-1	N-Term(iTRAQ8plex); C2(Carbamidomethyl)	4.92091	3	1890.95	630.987	1	1.08486	1.58711	1.65177
	High	vVLAYEPVWAIGTGk	P60174-1	N-Term(iTRAQ8plex); K15(iTRAQ8plex)	3.97605	3	2211.3	737.772	1	1.05362	1.48296	1.5259
	High	sNVSDAVAQSTR	P60174-1	N-Term(iTRAQ8plex)	3.36114	2	1538.8	769.906	1	0.994453	1.58342	1.68634
	High	iIYGGSVTGATck	P60174-1	N-Term(iTRAQ8plex); C12(Carbamidomethyl); K13(iTRAQ8plex)	3.25646	3	1935.08	645.699	1	1.13299	1.7211	1.6747
	High	iAVAAQNcYk	P60174-1	N-Term(iTRAQ8plex); C8(Carbamidomethyl); K10(iTRAQ8plex)	3.17514	3	1745.98	582.666	1	1.06791	1.6821	1.70147
	High	vVFEQTk	P60174-1	N-Term(iTRAQ8plex); K7(iTRAQ8plex)	2.1093	2	1458.88	729.943	1	1.20811	1.48079	1.93389
	High	vIADNVk	P60174-1	N-Term(iTRAQ8plex); K7(iTRAQ8plex)	2.10603	2	1366.85	683.929	1	1.24654	1.63854	1.86506
	High	fFVGGNWk	P60174-1	N-Term(iTRAQ8plex); K8(iTRAQ8plex)	1.84525	3	1562.9	521.637	1	1.01645	1.38506	1.44858
	High	tATPQQAQEVHEk	P60174-1	N-Term(iTRAQ8plex); K13(iTRAQ8plex)	1.26942	3	2075.13	692.382	1	1.00008	1.46985	1.55262
P36871	Phosphoglucomutase-1 OS=Homo sapiens GN=PGM1 PE=1 SV=3 - [PGM1_HUMAN]	19.7949	17.97	3	10	10	61.4105	6.75635	1	1.01157	1.51432	1.57366
	A4	Sequence	Protein Group Accessions	Modifications	XCorr	Charge	MH+ [Da]	m/z [Da]	113/113	115/113	114/113	116/113
	High	lSGTGSAGATIR	P36871	N-Term(iTRAQ8plex)	3.09556	2	1394.79	697.899	1	1.17187	1.6024	1.45914
	High	eAIQLIAR	P36871	N-Term(iTRAQ8plex)	2.96392	2	1217.75	609.38	1	1.11044	1.52402	1.79645
	High	sIFDFSALk	P36871	N-Term(iTRAQ8plex); K9(iTRAQ8plex)	2.82294	3	1635.97	545.993	1	1.11493	1.68673	2.13346
	High	yDYEEVEAEGANk	P36871	N-Term(iTRAQ8plex); K13(iTRAQ8plex)	2.48452	3	2125.06	709.024	1	0.88189	1.19139	1.324
	High	eLLSGPNR	P36871	N-Term(iTRAQ8plex)	2.42947	2	1189.68	595.346	1	1.01244	1.75059	1.79647
	High	sMPTSGALDR	P36871	N-Term(iTRAQ8plex)	2.18681	2	1338.7	669.853	1	1.02676	1.51025	2.09712
	High	vSQLQER	P36871	N-Term(iTRAQ8plex)	2.08801	2	1163.66	582.336	1	0.967236	1.6169	1.78092
	High	vDLGVLGk	P36871	N-Term(iTRAQ8plex); K8(iTRAQ8plex)	1.98194	3	1408.9	470.305	1	0.653195	0.723506	0.83039
	High	fFGNLMDASk	P36871	N-Term(iTRAQ8plex); K10(iTRAQ8plex)	1.74063	3	1737.95	579.987	1	0.957367	1.30342	1.38988
	High	aDNFEYSDPVDGSISR	P36871	N-Term(iTRAQ8plex)	1.51665	3	2075.98	692.666	1	1.0107	1.39896	1.50804
Q16836	Hydroxyacyl-coenzyme A dehydrogenase, mitochondrial OS=Homo sapiens GN=HADH PE=1 SV=3 - [HCDH_HUMAN]	4.77183	5.1	5	2	2	34.2719	8.85107	1	1.16368	1.51027	1.52662
	A4	Sequence	Protein Group Accessions	Modifications	XCorr	Charge	MH+ [Da]	m/z [Da]	113/113	115/113	114/113	116/113
	High	dTPGFIVNR	Q16836	N-Term(iTRAQ8plex)	2.65985	2	1322.74	661.874	1	1.22026	1.38578	1.40492
	High	gIEESLR	Q16836	N-Term(iTRAQ8plex)	2.11198	2	1107.63	554.318	1	1.10972	1.64594	1.65888
P08238	Heat shock protein HSP 90-beta OS=Homo sapiens GN=HSP90AB1 PE=1 SV=4 - [HS90B_HUMAN]	6.57087	6.35	1	3	4	83.2121	5.03369	1	1.02245	1.50698	1.45868
	A4	Sequence	Protein Group Accessions	Modifications	XCorr	Charge	MH+ [Da]	m/z [Da]	113/113	115/113	114/113	116/113
	High	hLEINPDHPIVETLR	P08238	N-Term(iTRAQ8plex)	4.22499	4	2087.16	522.545	1	1.04222	1.50698	1.72144
	High	aLLFIPR	P08238	N-Term(iTRAQ8plex)	2.34588	2	1133.74	567.372	1	1.02245	1.35669	1.45868
	High	aDLINNLGTIAk	P07900;P08238	N-Term(iTRAQ8plex); K12(iTRAQ8plex)	1.79627	3	1851.12	617.71
	High	eLISNASDALDk	P08238	N-Term(iTRAQ8plex); K12(iTRAQ8plex)	1.54754	3	1884.05	628.69	1	1.00803	1.52297	1.33969
P13929	Beta-enolase OS=Homo sapiens GN=ENO3 PE=1 SV=5 - [ENOB_HUMAN]	91.8289	29.26	8	8	10	46.9573	7.7085	1	1.02197	1.48472	1.66667
	A4	Sequence	Protein Group Accessions	Modifications	XCorr	Charge	MH+ [Da]	m/z [Da]	113/113	115/113	114/113	116/113
	High	vNQIGSVTESIQAck	P06733;P13929	N-Term(iTRAQ8plex); C14(Carbamidomethyl); K15(iTRAQ8plex)	4.65447	3	2242.23	748.082
	High	aAVPSGASTGIYEALELR	P06733;P13929	N-Term(iTRAQ8plex)	4.13397	2	2109.15	1055.08
	High	lAmQEFmILPVGASSFk	P13929	N-Term(iTRAQ8plex); M3(Oxidation); M7(Oxidation); K17(iTRAQ8plex)	4.12881	4	2509.37	628.097	1	0.928225	1.38464	1.44384
	High	lAmQEFMILPVGASSFk	P13929	N-Term(iTRAQ8plex); M3(Oxidation); K17(iTRAQ8plex)	3.97167	3	2493.37	831.796	1	1.05339	1.37226	1.66021
	High	gNPTVEVDLHTAk	P13929	N-Term(iTRAQ8plex); K13(iTRAQ8plex)	3.79589	3	1989.12	663.712	1	1.07541	1.3495	1.51356
	High	aVENINNTLGPALLQk	P13929	N-Term(iTRAQ8plex); K16(iTRAQ8plex)	3.77783	3	2303.36	768.457	1	0.966978	1.51577	1.69917
	High	lAMQEFMILPVGASSFk	P13929	N-Term(iTRAQ8plex); K17(iTRAQ8plex)	2.79994	3	2477.37	826.461	1	0.800226	0.95977	1.30568
	High	fmIELDGTENk	P13929	N-Term(iTRAQ8plex); M2(Oxidation); K11(iTRAQ8plex)	2.74367	3	1921.02	641.011	1	1.11914	1.70211	1.32678
	High	vVIGmDVAASEFYR	P13929	N-Term(iTRAQ8plex); M5(Oxidation)	2.68054	2	1876.98	938.994	1	1.02936	1.49974	1.17268
	High	fMIELDGTENk	P13929	N-Term(iTRAQ8plex); K11(iTRAQ8plex)	2.61887	3	1905.03	635.68	1	1.07394	1.32346	1.83277
	High	iEEALGDk	P13929	N-Term(iTRAQ8plex); K8(iTRAQ8plex)	2.48935	2	1482.86	741.936	1	1.06765	1.65952	1.88975
	High	lSVVDQEk	P13929	N-Term(iTRAQ8plex); K8(iTRAQ8plex)	2.19394	2	1525.91	763.456	1	1.0775	1.61973	1.84508
	High	iAQAVEk	P13929	N-Term(iTRAQ8plex); K7(iTRAQ8plex)	2.15311	3	1366.85	456.29	1	0.982014	1.60979	1.75302
	High	VNQIGSVTESIQAck	P06733;P13929	C14(Carbamidomethyl); K15(iTRAQ8plex)	1.74699	3	1938.03	646.681
P01859	Ig gamma-2 chain C region OS=Homo sapiens GN=IGHG2 PE=1 SV=2 - [IGHG2_HUMAN]	4.50905	6.75	1	2	2	35.8778	7.59131	1	1.20523	1.47921	1.17495
	A4	Sequence	Protein Group Accessions	Modifications	XCorr	Charge	MH+ [Da]	m/z [Da]	113/113	115/113	114/113	116/113
	High	sTSESTAALGcLVk	P01859	N-Term(iTRAQ8plex); C11(Carbamidomethyl); K14(iTRAQ8plex)	2.43741	3	2032.12	678.045	1	1.22488	1.6793	1.37858
	High	gLPAPIEk	P01859	N-Term(iTRAQ8plex); K8(iTRAQ8plex)	2.07164	3	1432.89	478.302	1	1.1859	1.30295	1.0014
P68104	Elongation factor 1-alpha 1 OS=Homo sapiens GN=EEF1A1 PE=1 SV=1 - [EF1A1_HUMAN]	7.89685	8.66	6	4	4	50.1091	9.01221	1	1.04746	1.47712	1.43538
	A4	Sequence	Protein Group Accessions	Modifications	XCorr	Charge	MH+ [Da]	m/z [Da]	113/113	115/113	114/113	116/113
	High	iGGIGTVPVGR	P68104	N-Term(iTRAQ8plex)	3.42001	2	1329.82	665.412	1	1.10657	1.64983	1.64944
	High	qTVAVGVIk	P68104	N-Term(iTRAQ8plex); K9(iTRAQ8plex)	2.25657	3	1522.97	508.328	1	1.10059	1.51621	1.45113
	High	qLIVGVNk	P68104	N-Term(iTRAQ8plex); K8(iTRAQ8plex)	2.22027	3	1478.95	493.655	1	0.996897	1.43905	1.41979
	High	eHALLAYTLGVk	P68104	N-Term(iTRAQ8plex); K12(iTRAQ8plex)	1.32583	4	1923.15	481.544	1	0.495365	0.90962	0.720485
P15121	Aldose reductase OS=Homo sapiens GN=AKR1B1 PE=1 SV=3 - [ALDR_HUMAN]	8.6742	11.08	3	4	4	35.8305	6.97607	1	0.909521	1.47291	1.67624
	A4	Sequence	Protein Group Accessions	Modifications	XCorr	Charge	MH+ [Da]	m/z [Da]	113/113	115/113	114/113	116/113
	High	rEELFIVSk	P15121	N-Term(iTRAQ8plex); K9(iTRAQ8plex)	3.81151	3	1729.05	577.021	1	0.81732	1.31325	1.30652
	High	tTAQVLIR	P15121	N-Term(iTRAQ8plex)	2.54423	2	1205.75	603.379	1	0.909521	1.53778	1.41157
	High	vAIDVGYR	P15121	N-Term(iTRAQ8plex)	2.31846	2	1196.69	598.85	1	1.02478	1.47291	1.76936
	High	mPILGLGTWk	P15121	N-Term(iTRAQ8plex); K10(iTRAQ8plex)	1.27227	3	1724.04	575.352	1	0.894411	1.28113	1.67624
Q6ZMU5	Tripartite motif-containing protein 72 OS=Homo sapiens GN=TRIM72 PE=1 SV=2 - [TRI72_HUMAN]	7.96501	12.37	2	5	5	52.697	6.48096	1	1.02802	1.46899	1.23509
	A4	Sequence	Protein Group Accessions	Modifications	XCorr	Charge	MH+ [Da]	m/z [Da]	113/113	115/113	114/113	116/113
	High	wALGVIAAEAPR	Q6ZMU5	N-Term(iTRAQ8plex)	2.72878	3	1557.91	519.973	1	0.756745	0.906952	0.856776
	High	ycLVTSR	Q6ZMU5	N-Term(iTRAQ8plex); C2(Carbamidomethyl)	1.88567	2	1202.65	601.829	1	1.03804	1.90494	1.78225
	High	vFLAALEGSLDR	Q6ZMU5	N-Term(iTRAQ8plex)	1.68546	2	1594.92	797.963	1	0.927112	1.59522	1.23509
	High	nAQPLLLVGPEGAEA	Q6ZMU5	N-Term(iTRAQ8plex)	1.6651	2	1782.99	891.999	1	1.25258	1.46899	1.60984
	High	lDIQLPIISDDFk	Q6ZMU5	N-Term(iTRAQ8plex); K13(iTRAQ8plex)	1.62598	3	2125.24	709.084	1	1.02802	1.11091	1.18345
P05976	Myosin light chain 1/3, skeletal muscle isoform OS=Homo sapiens GN=MYL1 PE=1 SV=3 - [MYL1_HUMAN]	56.1603	46.39	2	8	8	21.1318	5.03369	1	0.999634	1.46154	1.69435
	A4	Sequence	Protein Group Accessions	Modifications	XCorr	Charge	MH+ [Da]	m/z [Da]	113/113	115/113	114/113	116/113
	High	aLGTNPTNAEVR	P05976	N-Term(iTRAQ8plex)	3.95318	2	1546.85	773.928	1	1.0234	1.93185	2.27115
	High	iTLSQVGDVLR	P05976	N-Term(iTRAQ8plex)	3.89907	2	1504.9	752.954	1	0.964585	1.5819	1.59386
	High	dQATYEDFVEGLR	P05976	N-Term(iTRAQ8plex)	3.6016	2	1846.91	923.96	1	0.774794	1.1202	1.20226
	High	hVLATLGEk	P05976	N-Term(iTRAQ8plex); K9(iTRAQ8plex)	3.31082	3	1575.97	525.995	1	1.13857	1.95462	2.01557
	High	iEFEQFLPmmQAISNNk	P05976	N-Term(iTRAQ8plex); M9(Oxidation); M10(Oxidation); K17(iTRAQ8plex)	2.34292	3	2680.39	894.135	1	1.04923	1.4545	1.57832
	High	vLGNPSNEELNAk	P05976	N-Term(iTRAQ8plex); K13(iTRAQ8plex)	2.33942	3	1993.12	665.044	1	1.00282	1.45643	1.72798
	High	iDLSAIk	P05976	N-Term(iTRAQ8plex); K7(iTRAQ8plex)	2.29515	2	1367.87	684.44	1	1.12785	1.70771	2.2252
	High	eAFLLFDR	P05976	N-Term(iTRAQ8plex)	2.07319	3	1314.74	438.917	1	0.656566	0.834689	0.84461
	High	iEFEQFLPMmQAISNNk	P05976	N-Term(iTRAQ8plex); M10(Oxidation); K17(iTRAQ8plex)	1.82685	3	2664.41	888.81	1	0.94969	1.39545	1.38755
Q96HC4-3	Isoform 3 of PDZ and LIM domain protein 5 OS=Homo sapiens GN=PDLIM5 - [PDLI5_HUMAN]	16.5936	21.5	9	5	5	23.8085	9.92041	1	0.998355	1.44665	1.83681
	A4	Sequence	Protein Group Accessions	Modifications	XCorr	Charge	MH+ [Da]	m/z [Da]	113/113	115/113	114/113	116/113
	High	lIEDTEDWRPR	Q96HC4-3	N-Term(iTRAQ8plex)	3.97083	3	1733.91	578.643	1	1.03547	1.59949	1.87531
	High	iLAQITGTEHLk	Q96HC4-3	N-Term(iTRAQ8plex); K12(iTRAQ8plex)	3.89082	3	1932.18	644.731	1	0.618252	0.938185	0.969865
	High	dFNMPLTISSLk	Q96HC4-3	N-Term(iTRAQ8plex); K12(iTRAQ8plex)	3.20657	3	1974.12	658.712	1	1.02584	1.37232	1.94827
	High	iPLHVFSPk	Q96HC4-3	N-Term(iTRAQ8plex); K9(iTRAQ8plex)	2.67428	4	1646.03	412.263	1	0.93183	1.56693	1.94892
	High	ekIPLHVFSPk	Q96HC4-3	N-Term(iTRAQ8plex); K2(iTRAQ8plex); K11(iTRAQ8plex)	1.95163	4	2207.37	552.598	1	0.979956	1.17193	1.99454
P06732	Creatine kinase M-type OS=Homo sapiens GN=CKM PE=1 SV=2 - [KCRM_HUMAN]	190.55	53.02	3	20	21	43.0739	7.25439	1	0.996428	1.44661	1.57572
	A4	Sequence	Protein Group Accessions	Modifications	XCorr	Charge	MH+ [Da]	m/z [Da]	113/113	115/113	114/113	116/113
	High	rGTGGVDTAAVGSVFDVSNADR	P06732	N-Term(iTRAQ8plex)	6.65033	3	2455.25	819.088	1	0.973456	1.68041	1.46772
	High	gTGGVDTAAVGSVFDVSNADR	P06732	N-Term(iTRAQ8plex)	5.51874	3	2299.15	767.055	1	0.906039	1.33236	1.20466
	High	lGSSEVEQVQLVVDGVk	P06732	N-Term(iTRAQ8plex); K17(iTRAQ8plex)	4.80436	3	2394.37	798.795	1	0.880094	1.22497	1.26945
	High	eQQQLIDDHFLFDkPVSPLLLASGmAR	P06732	N-Term(iTRAQ8plex); K14(iTRAQ8plex); M25(Oxidation)	4.58314	4	3693	924.006	1	1.09733	1.18416	1.34538
	High	sFLVWVNEEDHLR	P06732	N-Term(iTRAQ8plex)	4.08048	2	1948.02	974.516	1	0.984677	1.45824	1.72502
	High	lSVEALNSLTGEFk	P06732	N-Term(iTRAQ8plex); K14(iTRAQ8plex)	3.97227	3	2116.21	706.075	1	0.968627	1.08219	1.42088
	High	eQQQLIDDHFLFDk	P06732	N-Term(iTRAQ8plex); K14(iTRAQ8plex)	3.88327	3	2384.28	795.432	1	1.13097	1.732	2.23944
	High	gQSIDDmIPAQk	P06732	N-Term(iTRAQ8plex); M7(Oxidation); K12(iTRAQ8plex)	3.26056	3	1927.04	643.019	1	1.03235	1.52336	1.58702
	High	gQSIDDMIPAQk	P06732	N-Term(iTRAQ8plex); K12(iTRAQ8plex)	3.19417	3	1911.05	637.688	1	1.01917	1.47477	1.77501
	High	eLFDPIISDR	P06732	N-Term(iTRAQ8plex)	3.14913	2	1508.83	754.917	1	1.01025	1.50577	1.72067
	High	vLTLELYk	P06732	N-Term(iTRAQ8plex); K8(iTRAQ8plex)	3.06017	2	1587	794.003	1	0.967074	1.28974	1.43015
	High	gGDDLDPNYVLSSR	P06732	N-Term(iTRAQ8plex)	3.01843	3	1811.91	604.642	1	0.631092	0.993237	0.941246
	High	rFcVGLQk	P06732	N-Term(iTRAQ8plex); C3(Carbamidomethyl); K8(iTRAQ8plex)	2.83848	4	1615.96	404.745	1	0.794495	1.23008	1.33294
	High	fEEILTR	P06732	N-Term(iTRAQ8plex)	2.78312	2	1211.7	606.351	1	1.17938	1.72796	1.78947
	High	fcVGLQk	P06732	N-Term(iTRAQ8plex); C2(Carbamidomethyl); K7(iTRAQ8plex)	2.75611	2	1459.85	730.431	1	1.09649	1.85122	2.0028
	High	iEEIFk	P06732	N-Term(iTRAQ8plex); K6(iTRAQ8plex)	2.65812	2	1386.85	693.927	1	0.970447	1.87424	1.99819
	High	lMVEMEk	P06732	N-Term(iTRAQ8plex); K7(iTRAQ8plex)	2.60664	2	1487.84	744.426	1	1.14307	1.26711	1.7566
	High	vISMEk	P06732;P17540	N-Term(iTRAQ8plex); K6(iTRAQ8plex)	2.14253	2	1314.79	657.9
	High	gIWHNDNk	P06732	N-Term(iTRAQ8plex); K8(iTRAQ8plex)	2.0627	2	1591.88	796.445	1	1.1232	1.94427	2.18865
	High	tDLNHENLk	P06732	N-Term(iTRAQ8plex); K9(iTRAQ8plex)	2.01474	4	1691.96	423.745	1	1.05674	1.68604	1.83816
	High	lNYkPEEEYPDLSk	P06732	N-Term(iTRAQ8plex); K4(iTRAQ8plex); K14(iTRAQ8plex)	1.80915	4	2637.46	660.12	1	0.995745	1.28483	1.45456
	High	pVSPLLLASGMAR	P06732	N-Term(iTRAQ8plex)	1.46936	2	1615.96	808.486	1	1.04433	1.28708	1.21654
P21796	Voltage-dependent anion-selective channel protein 1 OS=Homo sapiens GN=VDAC1 PE=1 SV=2 - [VDAC1_HUMAN]	12.3092	14.84	2	3	4	30.7536	8.54346	1	1.04924	1.44509	1.3335
	A4	Sequence	Protein Group Accessions	Modifications	XCorr	Charge	MH+ [Da]	m/z [Da]	113/113	115/113	114/113	116/113
	High	lTLSALLDGk	P21796;Q9Y277	N-Term(iTRAQ8plex); K10(iTRAQ8plex)	2.6858	3	1639.03	547.015
	High	lTFDSSFSPNTGk	P21796	N-Term(iTRAQ8plex); K13(iTRAQ8plex)	2.57693	3	2009.08	670.366	1	1.12561	1.44509	1.21026
	High	vTQSNFAVGYk	P21796	N-Term(iTRAQ8plex); K11(iTRAQ8plex)	2.25997	3	1822.03	608.016	1	1.04924	2.27356	2.82136
	High	gYGFGLIk	P21796	N-Term(iTRAQ8plex); K8(iTRAQ8plex)	2.23271	3	1462.89	488.302	1	0.847348	1.10086	1.3335
P08237	ATP-dependent 6-phosphofructokinase, muscle type OS=Homo sapiens GN=PFKM PE=1 SV=2 - [PFKAM_HUMAN]	41.3874	19.87	12	12	12	85.1284	7.98682	1	0.974877	1.43177	1.5336
	A4	Sequence	Protein Group Accessions	Modifications	XCorr	Charge	MH+ [Da]	m/z [Da]	113/113	115/113	114/113	116/113
	High	imEIVDAITTTAQSHQR	P08237	N-Term(iTRAQ8plex); M2(Oxidation)	4.0152	3	2234.17	745.395	1	0.542251	0.779213	0.808348
	High	nVLGHMQQGGSPTPFDR	P08237	N-Term(iTRAQ8plex)	3.58949	3	2145.08	715.697	1	0.986032	1.4686	1.48384
	High	vLVVHDGFEGLAk	P08237	N-Term(iTRAQ8plex); K13(iTRAQ8plex)	3.55806	3	1992.18	664.73	1	0.76236	0.981797	1.13061
	High	lLAHVRPPVSk	P08237	N-Term(iTRAQ8plex); K11(iTRAQ8plex)	3.44467	4	1825.17	457.047	1	0.923681	1.33745	1.35722
	High	tFVLEVMGR	P08237	N-Term(iTRAQ8plex)	3.29294	2	1355.77	678.388	1	1.1308	1.5354	1.5336
	High	vTVLGHVQR	P08237	N-Term(iTRAQ8plex)	3.00065	3	1312.8	438.271	1	1.19049	1.96566	1.67105
	High	vFFVHEGYQGLVDGGDHIk	P08237	N-Term(iTRAQ8plex); K19(iTRAQ8plex)	2.72779	4	2725.46	682.12	1	1.1489	1.40737	1.64486
	High	gGTPSAFDR	P08237	N-Term(iTRAQ8plex)	2.66529	2	1211.63	606.319	1	1.01114	1.78188	1.82367
	High	iMEIVDAITTTAQSHQR	P08237	N-Term(iTRAQ8plex)	2.64212	3	2218.18	740.066	1	0.56947	0.748002	0.889014
	High	sEWSDLLSDLQk	P08237	N-Term(iTRAQ8plex); K12(iTRAQ8plex)	2.487	3	2029.11	677.04	1	0.924148	1.46817	1.69883
	High	iGLIQGNR	P08237	N-Term(iTRAQ8plex)	2.45343	2	1174.72	587.865	1	1.04249	1.50871	1.59012
	High	gITNLcVIGGDGSLTGADTFR	P08237	N-Term(iTRAQ8plex); C6(Carbamidomethyl)	2.02831	3	2428.25	810.087	1	0.880465	1.72614	1.34153
	High	sFMNNWEVYk	P08237	N-Term(iTRAQ8plex); K10(iTRAQ8plex)	1.57769	3	1926.01	642.674	1	0.921808	1.26855	1.54163
A0A0A0MSI0	Peroxiredoxin-1 (Fragment) OS=Homo sapiens GN=PRDX1 PE=1 SV=1 - [A0A0A0MSI0_HUMAN]	8.60731	33.92	5	5	6	18.9637	6.91748	1	0.996016	1.42932	1.58836
	A4	Sequence	Protein Group Accessions	Modifications	XCorr	Charge	MH+ [Da]	m/z [Da]	113/113	115/113	114/113	116/113
	High	qITVNDLPVGR	A0A0A0MSI0;P32119	N-Term(iTRAQ8plex)	3.8173	2	1515.88	758.443
	High	aDEGISFR	A0A0A0MSI0	N-Term(iTRAQ8plex)	2.57407	2	1198.64	599.822	1	1.12146	1.74366	1.94943
	High	sVDETLR	A0A0A0MSI0	N-Term(iTRAQ8plex)	2.21593	2	1123.63	562.316	1	0.950426	1.58619	1.58836
	High	dISLSDYk	A0A0A0MSI0	N-Term(iTRAQ8plex); K8(iTRAQ8plex)	1.90059	3	1548.88	516.963	1	0.996016	1.42932	1.55404
	High	gLFIIDDk	A0A0A0MSI0	N-Term(iTRAQ8plex); K8(iTRAQ8plex)	1.66425	3	1528.92	510.312	1	1.11676	1.27047	1.62547
	High	qGGLGPMNIPLVSDPk	A0A0A0MSI0	N-Term(iTRAQ8plex); K16(iTRAQ8plex)	1.40564	3	2231.27	744.429	1	0.767152	1.04799	1.06123
P54296	Myomesin-2 OS=Homo sapiens GN=MYOM2 PE=1 SV=2 - [MYOM2_HUMAN]	39.1304	10.1	2	13	13	164.792	6.18896	1	0.997137	1.42619	1.49467
	A4	Sequence	Protein Group Accessions	Modifications	XCorr	Charge	MH+ [Da]	m/z [Da]	113/113	115/113	114/113	116/113
	High	fRGDEEPFR	P54296	N-Term(iTRAQ8plex)	3.78068	3	1456.75	486.255	1	0.906606	1.55344	1.56636
	High	gQDVSILEIAGk	P54296	N-Term(iTRAQ8plex); K12(iTRAQ8plex)	3.73575	3	1838.09	613.367	1	1.11745	1.16853	1.2267
	High	tVLEEAEFQR	P54296	N-Term(iTRAQ8plex)	3.34635	2	1525.82	763.412	1	1.07724	1.52584	1.50435
	High	fSGGSPILGYYLDk	P54296	N-Term(iTRAQ8plex); K14(iTRAQ8plex)	3.26152	3	2125.18	709.065	1	0.758941	1.0196	1.07005
	High	aTGIIEMVMDR	P54296	N-Term(iTRAQ8plex)	2.83214	2	1539.82	770.412	1	0.941284	1.47916	1.8345
	High	aVNSAGISR	P54296	N-Term(iTRAQ8plex)	2.70643	2	1178.68	589.843	1	1.11575	2.42617	1.49467
	High	tSVVVQWDRPk	P54296	N-Term(iTRAQ8plex); K11(iTRAQ8plex)	2.59876	3	1923.13	641.713	1	1.054	1.35471	1.19966
	High	vSDAVAALDPLDLR	P54296	N-Term(iTRAQ8plex)	2.57031	2	1759	880.002	1	1.06985	1.61268	1.81579
	High	dDEGLYTLR	P54296	N-Term(iTRAQ8plex)	2.41444	2	1385.72	693.366	1	0.959116	1.69295	1.69184
	High	fVVHGLTTGEQYIFR	P54296	N-Term(iTRAQ8plex)	2.39548	3	2071.14	691.051	1	0.747419	1.0774	1.1096
	High	vLcTPEGIR	P54296	N-Term(iTRAQ8plex); C3(Carbamidomethyl)	2.27534	2	1348.76	674.882	1	0.997137	1.86029	1.93327
	High	sELAYEIFDk	P54296	N-Term(iTRAQ8plex); K10(iTRAQ8plex)	2.06217	3	1823.01	608.341	1	0.924903	1.37467	1.50184
	High	lIGGLPDVVTIMEGk	P54296	N-Term(iTRAQ8plex); K15(iTRAQ8plex)	1.95794	3	2150.27	717.428	1	0.802575	1.33256	1.40015
P20929-2	Isoform 2 of Nebulin OS=Homo sapiens GN=NEB - [NEBU_HUMAN]	44.9219	6.43	6	23	23	986.044	8.99756	1	0.906355	1.42341	1.47239
	A4	Sequence	Protein Group Accessions	Modifications	XCorr	Charge	MH+ [Da]	m/z [Da]	113/113	115/113	114/113	116/113
	High	iTVVQDTPEILR	P20929-2	N-Term(iTRAQ8plex)	3.3313	2	1687.99	844.499	1	0.983005	1.66065	1.75584
	High	fTSIVDTPEVIQAk	P20929-2	N-Term(iTRAQ8plex); K14(iTRAQ8plex)	3.25574	3	2156.24	719.419	1	1.02446	1.47692	1.47308
	High	nAQNLLNER	P20929-2	N-Term(iTRAQ8plex)	2.97895	2	1375.76	688.383	1	0.945988	1.85036	1.65292
	High	aTEILSDNIYR	P20929-2	N-Term(iTRAQ8plex)	2.83531	2	1598.87	799.939	1	1.11956	1.73001	1.87177
	High	fTcITDTPEIVLAk	P20929-2	N-Term(iTRAQ8plex); C3(Carbamidomethyl); K14(iTRAQ8plex)	2.75171	3	2216.24	739.42	1	0.832183	1.34955	1.54003
	High	aAEILSDNIYR	P20929-2	N-Term(iTRAQ8plex)	2.73692	2	1568.86	784.934	1	1.11838	1.92879	1.93449
	High	fSSPVDMLGVVLAk	P20929-2	N-Term(iTRAQ8plex); K14(iTRAQ8plex)	2.68673	3	2071.21	691.075	1	0.822768	1.08764	1.34666
	High	vDAIPLLAAk	P20929-2	N-Term(iTRAQ8plex); K10(iTRAQ8plex)	2.6252	3	1619.04	540.35	1	0.838805	1.26756	1.31597
	High	aDAIGIQHAk	P20929-2	N-Term(iTRAQ8plex); K10(iTRAQ8plex)	2.61494	3	1631.97	544.661	1	0.798096	1.45634	1.12227
	High	fTSVTDSLEQVLAk	P20929-2	N-Term(iTRAQ8plex); K14(iTRAQ8plex)	2.5634	3	2146.23	716.081	1	0.881154	1.45159	1.4717
	High	eGQALASDVDYR	P20929-2	N-Term(iTRAQ8plex)	2.45464	2	1627.82	814.415	1	0.94468	1.70086	1.93824
	High	yTSIVDTPEVVLAk	P20929-2	N-Term(iTRAQ8plex); K14(iTRAQ8plex)	2.39666	3	2143.25	715.088	1	1.20501	2.1154	1.6163
	High	fSSPVDmLGVVLAk	P20929-2	N-Term(iTRAQ8plex); M7(Oxidation); K14(iTRAQ8plex)	2.21699	3	2087.22	696.41	1	0.567773	0.88094	0.877481
	High	sDLEWLR	P20929-2	N-Term(iTRAQ8plex)	2.11201	2	1222.68	611.842	1	1.06646	1.53138	1.83084
	High	gIGWIPIGSLDVEk	P20929-2	N-Term(iTRAQ8plex); K14(iTRAQ8plex)	2.07928	3	2092.22	698.08	1	0.932278	1.3111	1.51845
	High	gIGWLPLGSLEAEk	P20929-2	N-Term(iTRAQ8plex); K14(iTRAQ8plex)	1.99033	3	2078.21	693.41	1	0.852481	1.18531	1.375
	High	tIYTAPLDMLQVTQAk	P20929-2	N-Term(iTRAQ8plex); K16(iTRAQ8plex)	1.97597	3	2401.36	801.125	1	0.824682	1.35804	1.15681
	High	gIGWSPLGSLEAEk	P20929-2	N-Term(iTRAQ8plex); K14(iTRAQ8plex)	1.84765	3	2052.16	684.725	1	0.880683	1.20088	1.35719
	High	gIGWLPEGSVEVMR	P20929-2	N-Term(iTRAQ8plex)	1.84191	3	1833.99	612	1	0.748126	1.07602	1.0403
	High	gIGWVPIGSVEVEk	P20929-2	N-Term(iTRAQ8plex); K14(iTRAQ8plex)	1.57535	3	2078.21	693.409	1	1.10119	1.39578	1.51796
	High	aDYNVLPASENPQLR	P20929-2	N-Term(iTRAQ8plex)	1.54022	3	1991.05	664.355	1	0.979241	1.46154	1.40465
	High	iNIPADMVSVLAAk	P20929-2	N-Term(iTRAQ8plex); K14(iTRAQ8plex)	1.4484	3	2050.22	684.079	1	0.682549	0.969201	0.904458
	High	yLLPPDAPELVQAVk	P20929-2	N-Term(iTRAQ8plex); K15(iTRAQ8plex)	1.38683	3	2261.34	754.452	1	0.588735	0.89273	0.899016
	High	aYDLQSDSVYk	P20929-2	N-Term(iTRAQ8plex); K11(iTRAQ8plex)	1.16659	3	1897.02	633.01	1	0.749129	0.873363	1.02093
Q00872-2	Isoform 2 of Myosin-binding protein C, slow-type OS=Homo sapiens GN=MYBPC1 - [MYPC1_HUMAN]	67.6105	22.39	15	20	21	128.997	6.03662	1	0.979859	1.41911	1.52814
	A4	Sequence	Protein Group Accessions	Modifications	XCorr	Charge	MH+ [Da]	m/z [Da]	113/113	115/113	114/113	116/113
	High	vGEAVNLVIPFQGk	Q00872-2	N-Term(iTRAQ8plex); K14(iTRAQ8plex)	4.24181	3	2079.24	693.752	1	1.05828	1.19746	1.32553
	High	nSETDTIIFIR	Q00872-2	N-Term(iTRAQ8plex)	4.16132	2	1612.89	806.946	1	1.23471	1.87782	1.92091
	High	iLTPLTDQTVNLGk	Q00872-2	N-Term(iTRAQ8plex); K14(iTRAQ8plex)	3.83166	3	2121.28	707.764	1	1.14209	1.62606	1.81818
	High	aDAAEYSVMTTGGQSSAk	Q00872-2	N-Term(iTRAQ8plex); K18(iTRAQ8plex)	3.53991	3	2382.21	794.74	1	1.05744	1.34842	1.9196
	High	iAFQYGITDLR	Q14324;Q00872-2	N-Term(iTRAQ8plex)	3.24014	2	1600.9	800.955
	High	aVNDLGTVEIEck	Q00872-2	N-Term(iTRAQ8plex); C12(Carbamidomethyl); K13(iTRAQ8plex)	3.20685	3	2056.12	686.046	1	1.15595	1.55098	1.82182
	High	sGEGQEDAGELDFSGLLk	Q00872-2	N-Term(iTRAQ8plex); K18(iTRAQ8plex)	2.76581	3	2460.27	820.761	1	1.15829	1.40692	1.96783
	High	sMEWFTVIEHYHR	Q00872-2	N-Term(iTRAQ8plex)	2.75683	4	2039.02	510.51	1	0.34217	0.441143	0.533079
	High	vYTFEMQIIk	Q00872-2	N-Term(iTRAQ8plex); K10(iTRAQ8plex)	2.72811	3	1880.09	627.367	1	0.815221	1.10438	1.27701
	High	vGEDITFIAk	Q00872-2	N-Term(iTRAQ8plex); K10(iTRAQ8plex)	2.6552	3	1701.01	567.674	1	1.11173	1.53325	1.79238
	High	mIEGVAYEVR	Q00872-2	N-Term(iTRAQ8plex)	2.64722	2	1470.79	735.901	1	1.05479	1.30704	1.46628
	High	fTITGLPTDAk	Q00872-2	N-Term(iTRAQ8plex); K11(iTRAQ8plex)	2.54848	3	1772.05	591.354	1	0.815473	1.13793	1.1842
	High	iFAVNAIGISk	Q00872-2	N-Term(iTRAQ8plex); K11(iTRAQ8plex)	2.436	3	1741.08	581.033	1	0.930655	1.38536	1.40055
	High	vYTFEmQIIk	Q00872-2	N-Term(iTRAQ8plex); M6(Oxidation); K10(iTRAQ8plex)	2.3892	3	1896.08	632.698	1	0.843222	1.3044	1.40699
	High	vHVIDPPk	Q00872-2	N-Term(iTRAQ8plex); K8(iTRAQ8plex)	2.38125	3	1512.94	504.985	1	0.979859	1.41911	1.43356
	High	vAIVDDPR	Q00872-2	N-Term(iTRAQ8plex)	2.31115	2	1188.69	594.848	1	0.922667	1.67777	1.7482
	High	vELEcEVSEDDANVk	Q00872-2	N-Term(iTRAQ8plex); C5(Carbamidomethyl); K15(iTRAQ8plex)	2.30842	3	2344.18	782.064	1	1.01791	1.47342	1.64645
	High	dSDWTLVETPPGEEQAk	Q00872-2	N-Term(iTRAQ8plex); K17(iTRAQ8plex)	2.07975	3	2510.29	837.435	1	0.921319	1.31926	1.4174
	High	vFSENMcGLSEDATMTk	Q00872-2	N-Term(iTRAQ8plex); C7(Carbamidomethyl); K17(iTRAQ8plex)	2.07903	3	2528.24	843.419	1	0.988365	1.53541	1.75695
	High	iLDPAYQVDk	Q00872-2	N-Term(iTRAQ8plex); K10(iTRAQ8plex)	1.9287	3	1770.03	590.681	1	0.97905	1.52067	1.76039
	High	lNFDLck	Q00872-2	N-Term(iTRAQ8plex); C6(Carbamidomethyl); K7(iTRAQ8plex)	1.92172	3	1517.86	506.626	1	0.81885	1.36473	1.52131
	High	aVNAAGASEPk	Q00872-2	N-Term(iTRAQ8plex); K11(iTRAQ8plex)	1.57354	3	1622.93	541.65	1	0.965841	1.45054	1.24877
P15259	Phosphoglycerate mutase 2 OS=Homo sapiens GN=PGAM2 PE=1 SV=3 - [PGAM2_HUMAN]	19.857	25.69	2	5	5	28.7478	8.88037	1	1.09782	1.41694	1.71529
	A4	Sequence	Protein Group Accessions	Modifications	XCorr	Charge	MH+ [Da]	m/z [Da]	113/113	115/113	114/113	116/113
	High	eLkPTkPMQFLGDEETVR	P15259	N-Term(iTRAQ8plex); K3(iTRAQ8plex); K6(iTRAQ8plex)	4.24124	4	3030.73	758.437	1	1.1666	1.59053	2.25118
	High	vLIAAHGNSLR	P15259	N-Term(iTRAQ8plex)	3.6585	3	1454.88	485.63	1	1.09067	1.40421	1.18935
	High	aLPFWNEEIVPQIk	P15259	N-Term(iTRAQ8plex); K14(iTRAQ8plex)	3.34036	3	2292.32	764.779	1	0.957829	1.36825	1.77998
	High	sFDIPPPPMDEk	P15259	N-Term(iTRAQ8plex); K12(iTRAQ8plex)	3.10062	3	1981.06	661.023	1	0.782221	1.03574	1.02488
	High	eLkPTkPmQFLGDEETVR	P15259	N-Term(iTRAQ8plex); K3(iTRAQ8plex); K6(iTRAQ8plex); M8(Oxidation)	2.7005	4	3046.7	762.431	1	1.02675	1.29158	1.59021
	High	amEAVAAQGk	P15259	N-Term(iTRAQ8plex); M2(Oxidation); K10(iTRAQ8plex)	1.94159	3	1599.9	533.97	1	1.32484	2.18841	1.74057
	High	aMEAVAAQGk	P15259	N-Term(iTRAQ8plex); K10(iTRAQ8plex)	1.72052	3	1583.9	528.64	1	1.11077	1.61162	1.73567
	High	sFDIPPPPmDEk	P15259	N-Term(iTRAQ8plex); M9(Oxidation); K12(iTRAQ8plex)	1.65384	3	1997.05	666.354	1	1.57068	3.3285	1.72082
P35609	Alpha-actinin-2 OS=Homo sapiens GN=ACTN2 PE=1 SV=1 - [ACTN2_HUMAN]	242.675	50.22	10	33	40	103.788	5.45264	1	1.0012	1.4133	1.52669
	A4	Sequence	Protein Group Accessions	Modifications	XCorr	Charge	MH+ [Da]	m/z [Da]	113/113	115/113	114/113	116/113
	High	tINEVETQILTR	P35609	N-Term(iTRAQ8plex)	4.61537	2	1720.97	860.99	1	0.836002	1.18412	1.34367
	High	dGLGLcALIHR	P35609	N-Term(iTRAQ8plex); C6(Carbamidomethyl)	4.54514	3	1528.86	510.292	1	1.01463	1.56094	1.5941
	High	aGTQIENIEEDFR	P35609;Q08043	N-Term(iTRAQ8plex)	4.46029	2	1825.92	913.464
	High	sSIQITGALEDQMNQLk	P35609	N-Term(iTRAQ8plex); K17(iTRAQ8plex)	4.43212	3	2484.36	828.791	1	0.993344	1.27128	1.60973
	High	lEGDHQLIQEALVFDNk	P35609	N-Term(iTRAQ8plex); K17(iTRAQ8plex)	4.28925	4	2577.42	645.109	1	1.11129	1.60348	1.51283
	High	mLDAEDIVNTPkPDER	P35609	N-Term(iTRAQ8plex); K12(iTRAQ8plex)	4.2666	3	2451.29	817.77	1	1.16583	1.4453	1.85072
	High	fAIQDISVEETSAk	P35609;Q08043	N-Term(iTRAQ8plex); K14(iTRAQ8plex)	4.14129	3	2146.19	716.068
	High	iLASDkPYILAEELR	P35609	N-Term(iTRAQ8plex); K6(iTRAQ8plex)	3.97443	3	2339.38	780.464	1	0.841739	1.1284	1.3242
	High	sSIQITGALEDQmNQLk	P35609	N-Term(iTRAQ8plex); M13(Oxidation); K17(iTRAQ8plex)	3.96185	3	2500.35	834.123	1	1.04808	1.66457	1.62564
	High	dDPIGNINLAmEIAEk	P35609	N-Term(iTRAQ8plex); M11(Oxidation); K16(iTRAQ8plex)	3.92959	3	2367.27	789.761	1	0.947814	1.26494	1.21872
	High	dQSLQEELAR	P35609	N-Term(iTRAQ8plex)	3.89519	2	1492.79	746.899	1	1.09155	1.57155	1.83899
	High	eTADTDTAEQVIASFR	P35609	N-Term(iTRAQ8plex)	3.78598	3	2058.03	686.683	1	0.731855	0.991495	1.11441
	High	lVSIGAEEIVDGNVk	P35609	N-Term(iTRAQ8plex); K15(iTRAQ8plex)	3.7534	3	2151.25	717.755	1	0.896845	1.06065	1.29701
	High	mVSDIAGAWQR	P35609	N-Term(iTRAQ8plex)	3.7218	2	1537.81	769.409	1	0.880553	1.45721	1.83974
	High	eGLLLWcQR	P35609;Q08043	N-Term(iTRAQ8plex); C7(Carbamidomethyl)	3.59089	2	1478.81	739.909
	High	dYESASLTEVR	P35609	N-Term(iTRAQ8plex)	3.56356	2	1573.8	787.404	1	0.926078	1.28067	1.63189
	High	nNIDkLEGDHQLIQEALVFDNk	P35609	N-Term(iTRAQ8plex); K5(iTRAQ8plex); K22(iTRAQ8plex)	3.5153	5	3465.9	693.986	1	0.971853	1.08066	1.30315
	High	hTNYTMEHIR	P35609	N-Term(iTRAQ8plex)	3.40297	4	1605.81	402.209	1	0.946141	1.39844	1.49768
	High	tFTAWcNSHLR	P35609;Q08043	N-Term(iTRAQ8plex); C6(Carbamidomethyl)	3.35564	3	1696.86	566.29
	High	qSIMAIQNEVEk	P35609	N-Term(iTRAQ8plex); K12(iTRAQ8plex)	3.27857	3	1998.12	666.71	1	0.991213	1.26436	1.48802
	High	vLAVNQENER	P35609	N-Term(iTRAQ8plex)	3.07015	2	1475.81	738.409	1	1.10167	1.76258	1.81259
	High	qSImAIQNEVEk	P35609	N-Term(iTRAQ8plex); M4(Oxidation); K12(iTRAQ8plex)	2.88139	3	2014.11	672.042	1	1.00788	1.29404	1.43497
	High	aTLPEADGER	P35609	N-Term(iTRAQ8plex)	2.75381	2	1362.72	681.862	1	1.03388	1.51571	1.79545
	High	vGWELLLTTIAR	P35609	N-Term(iTRAQ8plex)	2.7163	2	1676.01	838.507	1	1.30057	1.12922	1.33416
	High	hRPDLIDYSk	P35609	N-Term(iTRAQ8plex); K10(iTRAQ8plex)	2.59973	3	1852.05	618.023	1	0.824839	1.21716	1.43122
	High	gITQEQMNEFR	P35609	N-Term(iTRAQ8plex)	2.43508	3	1656.83	552.95	1	0.870729	1.32183	1.48104
	High	aLDYIASk	P35609	N-Term(iTRAQ8plex); K8(iTRAQ8plex)	2.43445	2	1488.89	744.947	1	1.03806	1.53721	1.89661
	High	iANVNk	P35609;Q08043	N-Term(iTRAQ8plex); K6(iTRAQ8plex)	2.43318	2	1266.8	633.904
	High	vIQSYNIR	P35609	N-Term(iTRAQ8plex)	2.40525	2	1296.76	648.883	1	1.0652	1.14164	1.33448
	High	nGLmDHEDFR	P35609	N-Term(iTRAQ8plex); M4(Oxidation)	2.38026	3	1553.73	518.583	1	1.03899	1.81208	1.42496
	High	aSFNHFDR	P35609;Q08043	N-Term(iTRAQ8plex)	2.38023	3	1297.66	433.224
	High	ISNRPAFMPSEGk	P35609	K13(iTRAQ8plex)	2.35482	3	1737.92	579.978
	High	dLLLDPAWEk	P35609;Q08043	N-Term(iTRAQ8plex); K10(iTRAQ8plex)	2.14237	3	1808.04	603.353
	High	lMEEYER	P35609	N-Term(iTRAQ8plex)	2.11819	2	1273.64	637.323	1	0.955039	1.59336	1.69177
	High	icDQWDR	P35609	N-Term(iTRAQ8plex); C2(Carbamidomethyl)	2.10885	2	1296.63	648.819	1	1.03394	1.798	1.85679
	High	gYEEWLLNEIR	P35609	N-Term(iTRAQ8plex)	2.04397	3	1725.91	575.976	1	0.775608	1.2468	1.03764
	High	lEHLAEk	P35609	N-Term(iTRAQ8plex); K7(iTRAQ8plex)	1.95447	2	1447.88	724.441	1	0.948459	1.69655	1.7886
	High	eQILLQk	P35609	N-Term(iTRAQ8plex); K7(iTRAQ8plex)	1.94513	2	1479.93	740.471	1	1.032	1.46737	1.80342
	High	eLPPDQAQYcIk	P35609	N-Term(iTRAQ8plex); C10(Carbamidomethyl); K12(iTRAQ8plex)	1.91922	3	2070.11	690.709	1	1.05193	1.34435	1.48544
	High	iSNRPAFmPSEGk	P35609	N-Term(iTRAQ8plex); M8(Oxidation); K13(iTRAQ8plex)	1.76926	3	2058.13	686.714	1	1.16147	1.64421	1.59496
	High	tIPWLENR	P35609	N-Term(iTRAQ8plex)	1.66053	3	1332.76	444.925	1	0.943201	1.41879	1.47107
	High	iSSSNPYSTVTmDELR	P35609	N-Term(iTRAQ8plex); M12(Oxidation)	1.59629	3	2120.05	707.354	1	0.710592	0.959151	0.89997
	High	acLISmGYDLGEAEFAR	P35609	N-Term(iTRAQ8plex); C2(Carbamidomethyl); M6(Oxidation)	1.5027	3	2223.08	741.697	1	0.876255	1.19704	1.17012
	High	gITQEQmNEFR	P35609	N-Term(iTRAQ8plex); M7(Oxidation)	1.41845	3	1672.83	558.282	1	1.08526	1.72095	1.29586
P11142	Heat shock cognate 71 kDa protein OS=Homo sapiens GN=HSPA8 PE=1 SV=1 - [HSP7C_HUMAN]	43.2146	20.9	14	6	11	70.8542	5.51611	1	1.04158	1.41074	1.45937
	A4	Sequence	Protein Group Accessions	Modifications	XCorr	Charge	MH+ [Da]	m/z [Da]	113/113	115/113	114/113	116/113
	High	iINEPTAAAIAYGLDk	P11021;P54652;P11142	N-Term(iTRAQ8plex); K16(iTRAQ8plex)	4.35321	3	2268.32	756.777
	High	sTAGDTHLGGEDFDNR	P54652;P11142	N-Term(iTRAQ8plex)	3.44361	3	1995.93	665.981
	High	dAGTIAGLNVLR	P11142	N-Term(iTRAQ8plex)	3.32275	2	1503.88	752.445	1	0.964303	1.40048	1.02445
	High	vEIIANDQGNR	P08107;P11021;P54652;P11142	N-Term(iTRAQ8plex)	3.30275	2	1532.83	766.92
	High	fEELNADLFR	P54652;P11142	N-Term(iTRAQ8plex)	3.18512	2	1557.82	779.414
	High	sQIHDIVLVGGSTR	P11142	N-Term(iTRAQ8plex)	3.04053	3	1786.02	596.012	1	1.09177	1.50312	1.465
	High	sFYPEEVSSMVLTk	P11142	N-Term(iTRAQ8plex); K14(iTRAQ8plex)	2.29162	3	2225.19	742.4	1	0.941714	1.3637	1.71583
	High	eIAEAYLGk	P11142	N-Term(iTRAQ8plex); K9(iTRAQ8plex)	2.26404	3	1601.94	534.652	1	1.0115	1.50484	1.68955
	High	tVTNAVVTVPAYFNDSQR	P11142	N-Term(iTRAQ8plex)	1.52872	3	2286.2	762.738	1	1.09502	1.3659	1.41101
	High	vcNPIITk	P11142	N-Term(iTRAQ8plex); C2(Carbamidomethyl); K8(iTRAQ8plex)	1.42523	3	1552.93	518.314	1	0.90547	1.40394	1.84713
	High	iTITNDk	P08107;P54652;P11142	N-Term(iTRAQ8plex); K7(iTRAQ8plex)	1.34819	3	1412.86	471.624
B4DYT9	Sarcalumenin OS=Homo sapiens GN=SRL PE=1 SV=1 - [B4DYT9_HUMAN]	17.9377	15.31	3	6	6	49.7758	6.94678	1	0.971787	1.40334	1.58343
	A4	Sequence	Protein Group Accessions	Modifications	XCorr	Charge	MH+ [Da]	m/z [Da]	113/113	115/113	114/113	116/113
	High	lIGIEVPHk	B4DYT9	N-Term(iTRAQ8plex); K9(iTRAQ8plex)	2.9887	3	1614.02	538.679	1	0.997263	1.33805	1.58343
	High	vTFVDTPGIIENR	B4DYT9	N-Term(iTRAQ8plex)	2.88736	2	1764.98	882.993	1	1.51291	2.77899	1.83001
	High	aDNLATQMLMR	B4DYT9	N-Term(iTRAQ8plex)	2.72008	2	1567.83	784.417	1	0.971787	1.56011	1.6232
	High	iHALLVDR	B4DYT9	N-Term(iTRAQ8plex)	2.63548	3	1240.77	414.262	1	1.04212	1.6196	1.36656
	High	aDLIFVVFDPTk	B4DYT9	N-Term(iTRAQ8plex); K12(iTRAQ8plex)	2.33724	3	1973.16	658.392	1	0.927841	0.841202	1.13913
	High	tIEGIVMAADSAR	B4DYT9	N-Term(iTRAQ8plex)	2.11763	3	1637.88	546.633	1	0.921831	1.26777	1.30902
S4R371	Fatty acid-binding protein, heart (Fragment) OS=Homo sapiens GN=FABP3 PE=1 SV=1 - [S4R371_HUMAN]	23.8801	36.36	3	6	6	14.7777	6.80029	1	1.13749	1.4023	1.66027
	A4	Sequence	Protein Group Accessions	Modifications	XCorr	Charge	MH+ [Da]	m/z [Da]	113/113	115/113	114/113	116/113
	High	lGVEFDETTADDR	S4R371	N-Term(iTRAQ8plex)	4.24566	2	1771.87	886.438	1	1.11716	1.33907	1.62749
	High	wDGQETTLVR	S4R371	N-Term(iTRAQ8plex)	3.36948	2	1508.8	754.904	1	0.967866	1.32185	1.51889
	High	sLGVGFATR	S4R371	N-Term(iTRAQ8plex)	3.26652	2	1211.71	606.356	1	1.10191	1.47518	1.69371
	High	lGVEFDETTADDRk	S4R371	N-Term(iTRAQ8plex); K14(iTRAQ8plex)	2.88445	3	2204.17	735.395	1	1.20202	1.30796	1.5394
	High	sIVTLDGGk	S4R371	N-Term(iTRAQ8plex); K9(iTRAQ8plex)	2.74705	2	1497.92	749.461	1	1.08941	1.32083	1.6123
	High	eLIDGk	S4R371	N-Term(iTRAQ8plex); K6(iTRAQ8plex)	1.98348	2	1282.78	641.896	1	1.24057	1.82485	2.15805
P62258	14-3-3 protein epsilon OS=Homo sapiens GN=YWHAE PE=1 SV=1 - [1433E_HUMAN]	10.4598	15.69	3	2	4	29.1554	4.7417	1	1.02338	1.40088	1.62494
	A4	Sequence	Protein Group Accessions	Modifications	XCorr	Charge	MH+ [Da]	m/z [Da]	113/113	115/113	114/113	116/113
	High	dSTLIMQLLR	P61981;P62258;P63104	N-Term(iTRAQ8plex)	3.44664	2	1493.87	747.437
	High	yLAEFATGNDR	P62258	N-Term(iTRAQ8plex)	2.25805	2	1560.8	780.902	1	1.0453	1.25935	1.4228
	High	lAEQAER	P61981;P62258;P63104	N-Term(iTRAQ8plex)	2.01978	2	1120.63	560.817
	High	lIccDILDVLDk	P62258	N-Term(iTRAQ8plex); C3(Carbamidomethyl); C4(Carbamidomethyl); K12(iTRAQ8plex)	1.82994	3	2085.16	695.725	1	1.00192	1.55832	1.85579
	High	dSTLImQLLR	P61981;P62258;P63104	N-Term(iTRAQ8plex); M6(Oxidation)	1.42831	3	1509.86	503.959
Q9Y623	Myosin-4 OS=Homo sapiens GN=MYH4 PE=1 SV=2 - [MYH4_HUMAN]	670.204	33.32	2	2	68	222.932	5.84619	1	1.04633	1.39604	1.50597
	A4	Sequence	Protein Group Accessions	Modifications	XCorr	Charge	MH+ [Da]	m/z [Da]	113/113	115/113	114/113	116/113
	High	mEGDLNEMEIQLNHANR	P12882;Q9UKX2;Q9Y623	N-Term(iTRAQ8plex)	5.95326	3	2318.12	773.378
	High	qAFTQQIEELkR	P12882;Q9UKX2;Q9Y623	N-Term(iTRAQ8plex); K11(iTRAQ8plex)	5.5979	3	2099.21	700.408
	High	gSSFQTVSALFR	P12882;Q9UKX2;Q9Y623	N-Term(iTRAQ8plex)	5.34997	2	1603.87	802.441
	High	eLTYQTEEDRk	P12882;Q9UKX2;Q9Y623;P12883	N-Term(iTRAQ8plex); K11(iTRAQ8plex)	5.3353	3	2020.08	674.031
	High	tPGAMEHELVLHQLR	P12882;Q9UKX2;Q9Y623	N-Term(iTRAQ8plex)	5.00761	3	2035.11	679.04
	High	mEGDLNEmEIQLNHANR	P12882;Q9UKX2;Q9Y623	N-Term(iTRAQ8plex); M8(Oxidation)	4.91542	3	2334.12	778.71
	High	lEEAGGATSAQIEMNk	P12882;Q9UKX2;Q9Y623	N-Term(iTRAQ8plex); K16(iTRAQ8plex)	4.71232	3	2257.19	753.07
	High	dTQLHLDDAIR	Q9UKX2;P12882;Q9Y623	N-Term(iTRAQ8plex)	4.58406	2	1600.86	800.935
	High	iEELEEEIEAER	P12883;P12882;Q9UKX2;Q9Y623	N-Term(iTRAQ8plex)	4.55005	2	1792.91	896.96
	High	tPGAmEHELVLHQLR	P12882;Q9UKX2;Q9Y623	N-Term(iTRAQ8plex); M5(Oxidation)	4.39822	4	2051.1	513.531
	High	lEEAGGATSAQIEmNk	P12882;Q9UKX2;Q9Y623	N-Term(iTRAQ8plex); M14(Oxidation); K16(iTRAQ8plex)	4.39276	3	2273.19	758.402
	High	lEEAGGATSAQIEMNkk	P12882;Q9UKX2;Q9Y623	N-Term(iTRAQ8plex); K16(iTRAQ8plex); K17(iTRAQ8plex)	4.38421	4	2689.5	673.13
	High	eQDTSAHLER	Q9UKX3;P12882;Q9UKX2;Q9Y623;P12883	N-Term(iTRAQ8plex)	4.19294	3	1489.75	497.256
	High	dLEESTLQHEATAAALR	Q9Y623	N-Term(iTRAQ8plex)	4.18819	3	2159.12	720.379	1	1.08316	1.08576	1.0204
	High	lQQFFNHHMFVLEQEEYkk	Q9UKX3;P12882;Q9UKX2;Q9Y623;P12883	N-Term(iTRAQ8plex); K18(iTRAQ8plex); K19(iTRAQ8plex)	4.07	5	3407.83	682.372
	High	nLTEEMAGLDETIAk	P12882;Q9UKX2;Q9Y623	N-Term(iTRAQ8plex); K15(iTRAQ8plex)	4.04988	3	2243.21	748.407
	High	aEDEEEINAELTAk	P12882;Q9UKX2;Q9Y623	N-Term(iTRAQ8plex); K14(iTRAQ8plex)	4.04148	3	2170.13	724.049
	High	gQTVQQVYNAVGALAk	P12882;Q9Y623	N-Term(iTRAQ8plex); K16(iTRAQ8plex)	4.0374	3	2255.3	752.438
	High	lEQQVDDLEGSLEQEk	P12882;Q9UKX2;Q9Y623;P12883	N-Term(iTRAQ8plex); K16(iTRAQ8plex)	3.98391	3	2468.3	823.438
	High	vLNASAIPEGQFIDSk	P12882;Q9UKX2;Q9Y623	N-Term(iTRAQ8plex); K16(iTRAQ8plex)	3.9689	3	2297.3	766.437
	High	lQQFFNHHmFVLEQEEYkk	Q9UKX3;P12882;Q9UKX2;Q9Y623;P12883	N-Term(iTRAQ8plex); M9(Oxidation); K18(iTRAQ8plex); K19(iTRAQ8plex)	3.93476	5	3423.83	685.572
	High	KKMEGDLNEMEIQLNHANR	P12882;Q9UKX2;Q9Y623		3.90299	4	2270.11	568.284
	High	lASADIETYLLEk	Q9UKX3;P12882;Q9UKX2;Q9Y623;P12883	N-Term(iTRAQ8plex); K13(iTRAQ8plex)	3.8269	3	2074.19	692.068
	High	qAFTQQIEELk	P12882;Q9UKX2;Q9Y623	N-Term(iTRAQ8plex); K11(iTRAQ8plex)	3.81824	3	1943.11	648.374
	High	aITDAAmmAEELk	Q9UKX3;P12882;Q9UKX2;Q9Y623;P12883	N-Term(iTRAQ8plex); M7(Oxidation); M8(Oxidation); K13(iTRAQ8plex)	3.8004	3	2034.07	678.695
	High	vQLLHTQNTSLINTk	P12882;Q9UKX2;Q9Y623	N-Term(iTRAQ8plex); K15(iTRAQ8plex)	3.76255	3	2318.36	773.459
	High	dEELDQLkR	Q9UKX2;Q9Y623	N-Term(iTRAQ8plex); K8(iTRAQ8plex)	3.70175	3	1753.99	585.334
	High	aNSEVAQWR	Q9UKX3;P12882;Q9Y623;P12883	N-Term(iTRAQ8plex)	3.68226	2	1364.72	682.864
	High	nLQQEISDLTEQIAEGGk	P12882;Q9UKX2;Q9Y623	N-Term(iTRAQ8plex); K18(iTRAQ8plex)	3.67148	3	2581.43	861.148
	High	lQQFFNHHmFVLEQEEYk	Q9UKX3;P12882;Q9UKX2;Q9Y623;P12883	N-Term(iTRAQ8plex); M9(Oxidation); K18(iTRAQ8plex)	3.67007	4	2991.53	748.639
	High	nLTEEmAGLDETIAk	P12882;Q9UKX2;Q9Y623	N-Term(iTRAQ8plex); M6(Oxidation); K15(iTRAQ8plex)	3.66135	3	2259.2	753.738
	High	qREEQAEPDGTEVADk	Q9UKX3;P12882;Q9UKX2;Q9Y623	N-Term(iTRAQ8plex); K16(iTRAQ8plex)	3.63129	4	2410.23	603.313
	High	dPLNETVVGLYQk	Q9UKX3;P12882;Q9UKX2;Q9Y623;P12883	N-Term(iTRAQ8plex); K13(iTRAQ8plex)	3.56108	3	2084.18	695.399
	High	lEQQVDDLEGSLEQEkk	P12882;Q9UKX2;Q9Y623;P12883	N-Term(iTRAQ8plex); K16(iTRAQ8plex); K17(iTRAQ8plex)	3.55534	4	2900.6	725.905
	High	tLEDQLSEIk	Q9UKX2;Q9Y623	N-Term(iTRAQ8plex); K10(iTRAQ8plex)	3.53457	2	1784.03	892.517
	High	aITDAAMmAEELk	Q9UKX3;P12882;Q9UKX2;Q9Y623;P12883	N-Term(iTRAQ8plex); M8(Oxidation); K13(iTRAQ8plex)	3.52081	3	2018.08	673.364
	High	eNQSILITGESGAGk	P12882;Q9UKX2;Q9Y623;P12883	N-Term(iTRAQ8plex); K15(iTRAQ8plex)	3.43688	3	2112.19	704.733
	High	aITDAAMMAEELk	Q9UKX3;P12882;Q9UKX2;Q9Y623;P12883	N-Term(iTRAQ8plex); K13(iTRAQ8plex)	3.41034	3	2002.08	668.032
	High	eEQAEPDGTEVADk	Q9UKX3;P12882;Q9UKX2;Q9Y623	N-Term(iTRAQ8plex); K14(iTRAQ8plex)	3.33322	3	2126.07	709.361
	High	eLTYQTEEDR	P12882;Q9UKX2;Q9Y623;P12883	N-Term(iTRAQ8plex)	3.26924	2	1587.78	794.393
	High	tEAGATVTVk	P12882;Q9Y623	N-Term(iTRAQ8plex); K10(iTRAQ8plex)	3.25129	3	1584.94	528.985
	High	nkDPLNETVVGLYQk	Q9UKX3;P12882;Q9UKX2;Q9Y623;P12883	N-Term(iTRAQ8plex); K2(iTRAQ8plex); K15(iTRAQ8plex)	3.23699	4	2630.53	658.388
	High	iQLELNQVk	P12882;Q9UKX2;Q9Y623	N-Term(iTRAQ8plex); K9(iTRAQ8plex)	3.11716	3	1693.04	565.02
	High	lEEAGGATSAQIEmNkk	P12882;Q9UKX2;Q9Y623	N-Term(iTRAQ8plex); M14(Oxidation); K16(iTRAQ8plex); K17(iTRAQ8plex)	3.09525	4	2705.49	677.128
	High	vIQYFATIAVTGEk	P12882;Q9UKX2;Q9Y623	N-Term(iTRAQ8plex); K14(iTRAQ8plex)	3.09503	3	2148.25	716.755
	High	aITDAAMMAEELkk	Q9UKX3;P12882;Q9UKX2;Q9Y623;P12883	N-Term(iTRAQ8plex); K13(iTRAQ8plex); K14(iTRAQ8plex)	3.04034	4	2434.39	609.353
	High	sLSTELFk	Q9UKX3;P12882;Q9Y623;P12883	N-Term(iTRAQ8plex); K8(iTRAQ8plex)	3.0181	2	1532.91	766.961
	High	eLEEISER	Q9UKX3;P12882;Q9UKX2;Q9Y623;P12883	N-Term(iTRAQ8plex)	3.00353	2	1308.69	654.851
	High	rEAEFQk	Q9UKX3;P12882;Q9UKX2;Q9Y623;P12883	N-Term(iTRAQ8plex); K7(iTRAQ8plex)	2.99408	3	1515.88	505.964
	High	lTGAVMHYGNMk	Q9UKX3;P12882;Q9Y623	N-Term(iTRAQ8plex); K12(iTRAQ8plex)	2.93964	3	1930.05	644.022
	High	lDEAEQLALk	Q9UKX3;P12882;Q9UKX2;Q9Y623;P12883	N-Term(iTRAQ8plex); K10(iTRAQ8plex)	2.93335	3	1738.02	580.012
	High	eQYEEEQEAk	Q9UKX3;P12882;Q9Y623	N-Term(iTRAQ8plex); K10(iTRAQ8plex)	2.93197	3	1890.95	630.989
	High	lQNEVEDLmIDVER	Q9UKX2;P12882;Q9Y623	N-Term(iTRAQ8plex); M9(Oxidation)	2.91552	3	2023.03	675.016
	High	iNQQLDTk	Q9UKX3;P12882;Q9UKX2;Q9Y623	N-Term(iTRAQ8plex); K8(iTRAQ8plex)	2.90999	2	1567.92	784.466
	High	yETDAIQR	Q9UKX3;P12882;Q9UKX2;Q9Y623;P12883	N-Term(iTRAQ8plex)	2.84955	2	1299.68	650.346
	High	dIDDLELTLAk	P12882;Q9UKX2;Q9Y623;P12883	N-Term(iTRAQ8plex); K11(iTRAQ8plex)	2.81354	3	1854.07	618.695
	High	mVTLMQEk	P12882;Q9Y623	N-Term(iTRAQ8plex); K8(iTRAQ8plex)	2.79924	2	1587.91	794.458
	High	aDIAESQVNk	Q9UKX3;P12882;Q9UKX2;Q9Y623;P12883	N-Term(iTRAQ8plex); K10(iTRAQ8plex)	2.79501	3	1682.95	561.656
	High	mFLWMVTR	Q9UKX3;P12882;Q9Y623	N-Term(iTRAQ8plex)	2.77734	2	1387.76	694.381
	High	tEELEEAk	Q9UKX3;P12882;Q9UKX2;Q9Y623;P12883	N-Term(iTRAQ8plex); K8(iTRAQ8plex)	2.76369	2	1556.86	778.934
	High	hDcDLLR	Q9UKX3;P12882;Q9UKX2;Q9Y623;P12883	N-Term(iTRAQ8plex); C3(Carbamidomethyl)	2.70191	3	1232.64	411.55
	High	lEDEcSELkk	P12882;Q9UKX2;Q9Y623	N-Term(iTRAQ8plex); C5(Carbamidomethyl); K9(iTRAQ8plex); K10(iTRAQ8plex)	2.67724	3	2163.21	721.742
	High	eQLAMVER	P12882;Q9UKX2;Q9Y623	N-Term(iTRAQ8plex)	2.65338	2	1279.7	640.352
	High	nTQGILk	Q9UKX2;Q9Y623	N-Term(iTRAQ8plex); K7(iTRAQ8plex)	2.64786	2	1381.86	691.435
	High	iEAQNkPFDAk	P12882;Q9Y623	N-Term(iTRAQ8plex); K6(iTRAQ8plex); K11(iTRAQ8plex)	2.62723	3	2173.27	725.096
	High	nKDPLNETVVGLYQk	Q9UKX3;P12882;Q9UKX2;Q9Y623;P12883	N-Term(iTRAQ8plex); K15(iTRAQ8plex)	2.58006	4	2326.32	582.336
	High	iLYADFk	Q9UKX3;P12882;Q9UKX2;Q9Y623	N-Term(iTRAQ8plex); K7(iTRAQ8plex)	2.39255	2	1477.89	739.448
	High	lLGSIEIDHTQYk	Q9Y623	N-Term(iTRAQ8plex); K13(iTRAQ8plex)	2.26359	3	2125.21	709.075	1	1.04402	1.93595	2.27522
	High	tSVFVVDPk	P12882;Q9Y623	N-Term(iTRAQ8plex); K9(iTRAQ8plex)	2.22411	2	1599.96	800.483
	High	dEELDQLk	Q9Y623;Q9UKX2	N-Term(iTRAQ8plex); K8(iTRAQ8plex)	2.08972	3	1597.89	533.301
	High	aITDAAmMAEELkk	Q9UKX3;P12882;Q9UKX2;Q9Y623;P12883	N-Term(iTRAQ8plex); M7(Oxidation); K13(iTRAQ8plex); K14(iTRAQ8plex)	2.08143	4	2450.39	613.352
	High	lYEQHLGk	P12882;Q9Y623	N-Term(iTRAQ8plex); K8(iTRAQ8plex)	2.073	3	1595.94	532.651
	High	tkEEEQQR	P12882;Q9Y623	N-Term(iTRAQ8plex); K2(iTRAQ8plex)	2.01696	3	1655.92	552.644
	High	lQDLVDk	Q9UKX3;P12882;Q9UKX2;Q9Y623;P12883	N-Term(iTRAQ8plex); K7(iTRAQ8plex)	1.91554	2	1438.88	719.941
	High	lTGAVmHYGNMk	Q9UKX3;P12882;Q9Y623	N-Term(iTRAQ8plex); M6(Oxidation); K12(iTRAQ8plex)	1.87884	3	1946.04	649.352
	High	iHFGATGk	Q9UKX3;Q9Y623;P12883	N-Term(iTRAQ8plex); K8(iTRAQ8plex)	1.87436	2	1438.86	719.935
	High	hWPWMk	P12882;Q9UKX2;Q9Y623	N-Term(iTRAQ8plex); K6(iTRAQ8plex)	1.86945	3	1492.83	498.283
	High	nMEQTVk	Q9UKX2;Q9Y623	N-Term(iTRAQ8plex); K7(iTRAQ8plex)	1.78792	2	1457.83	729.419
	High	lEDEcSELk	P12882;Q9UKX2;Q9Y623;P12883	N-Term(iTRAQ8plex); C5(Carbamidomethyl); K9(iTRAQ8plex)	1.43549	3	1730.91	577.64
	High	lQNEVEDLMIDVER	Q9UKX2;P12882;Q9Y623	N-Term(iTRAQ8plex)	1.22331	3	2007.04	669.685
P00558-2	Isoform 2 of Phosphoglycerate kinase 1 OS=Homo sapiens GN=PGK1 - [PGK1_HUMAN]	40.7947	31.88	3	10	10	41.4024	7.32764	1	0.954899	1.39296	1.62119
	A4	Sequence	Protein Group Accessions	Modifications	XCorr	Charge	MH+ [Da]	m/z [Da]	113/113	115/113	114/113	116/113
	High	acANPAAGSVILLENLR	P00558-2	N-Term(iTRAQ8plex); C2(Carbamidomethyl)	4.59051	3	2073.15	691.72	1	0.810054	1.17528	1.15203
	High	ySLEPVAVELk	P00558-2	N-Term(iTRAQ8plex); K11(iTRAQ8plex)	4.28644	3	1856.1	619.372	1	1.00074	1.32535	1.82009
	High	lGDVYVNDAFGTAHR	P00558-2	N-Term(iTRAQ8plex)	3.75891	3	1938.99	647.003	1	0.97978	1.45131	1.6165
	High	aLESPERPFLAILGGAk	P00558-2	N-Term(iTRAQ8plex); K17(iTRAQ8plex)	3.29486	4	2377.41	595.108	1	0.96908	1.41224	1.5846
	High	iTLPVDFVTADk	P00558-2	N-Term(iTRAQ8plex); K12(iTRAQ8plex)	3.18579	3	1927.14	643.051	1	0.736484	1.12791	1.30531
	High	vLNNmEIGTSLFDEEGAk	P00558-2	N-Term(iTRAQ8plex); M5(Oxidation); K18(iTRAQ8plex)	3.12764	3	2591.35	864.454	1	1.24051	2.22049	2.04568
	High	vLNNMEIGTSLFDEEGAk	P00558-2	N-Term(iTRAQ8plex); K18(iTRAQ8plex)	2.98148	3	2575.36	859.124	1	1.05214	1.55191	1.62589
	High	fHVEEEGk	P00558-2	N-Term(iTRAQ8plex); K8(iTRAQ8plex)	2.64113	3	1582.87	528.296	1	1.00984	1.69178	1.73947
	High	yAEAVTR	P00558-2	N-Term(iTRAQ8plex)	2.34952	2	1113.62	557.314	1	0.920001	1.8054	1.81396
	High	vLPGVDALSNI	P00558-2	N-Term(iTRAQ8plex)	2.01421	2	1401.83	701.417	1	0.879195	1.42324	1.65742
	High	aLMDEVVk	P00558-2	N-Term(iTRAQ8plex); K8(iTRAQ8plex)	1.82034	3	1512.89	504.969	1	0.950502	1.23582	1.5073
K7ELW0	Protein deglycase DJ-1 OS=Homo sapiens GN=PARK7 PE=1 SV=1 - [K7ELW0_HUMAN]	7.67432	13.61	3	3	3	17.8985	7.86963	1	0.960056	1.39028	1.52778
	A4	Sequence	Protein Group Accessions	Modifications	XCorr	Charge	MH+ [Da]	m/z [Da]	113/113	115/113	114/113	116/113
	High	aLVILAk	K7ELW0	N-Term(iTRAQ8plex); K7(iTRAQ8plex)	2.63797	2	1335.92	668.462	1	1.0268	1.39028	1.52778
	High	dGLILTSR	K7ELW0	N-Term(iTRAQ8plex)	2.61519	2	1178.71	589.856	1	0.960056	1.65256	1.8299
	High	vTTHPLAk	K7ELW0	N-Term(iTRAQ8plex); K8(iTRAQ8plex)	2.42116	3	1474.92	492.312	1	0.778122	1.14084	1.18729
P68133	Actin, alpha skeletal muscle OS=Homo sapiens GN=ACTA1 PE=1 SV=1 - [ACTS_HUMAN]	267.481	58.36	18	7	16	42.0239	5.38916	1	0.962415	1.3798	1.61687
	A4	Sequence	Protein Group Accessions	Modifications	XCorr	Charge	MH+ [Da]	m/z [Da]	113/113	115/113	114/113	116/113
	High	tTGIVLDSGDGVTHNVPIYEGYALPHAIMR	P68133	N-Term(iTRAQ8plex)	7.96701	4	3500.82	875.959	1	0.955549	1.09421	1.27057
	High	tTGIVLDSGDGVTHNVPIYEGYALPHAImR	P68133	N-Term(iTRAQ8plex); M29(Oxidation)	5.23948	4	3516.81	879.959	1	0.983206	1.20552	1.31523
	High	qEYDEAGPSIVHR	P68133	N-Term(iTRAQ8plex)	4.44544	3	1804.92	602.311	1	0.909663	1.44216	1.29991
	High	aVFPSIVGRPR	P68133;P60709;A5A3E0	N-Term(iTRAQ8plex)	4.20223	3	1502.91	501.642
	High	hQGVmVGMGQk	P68133;P60709	N-Term(iTRAQ8plex); M5(Oxidation); K11(iTRAQ8plex)	3.9057	3	1795.98	599.331
	High	hQGVMVGMGQk	P68133;P60709	N-Term(iTRAQ8plex); K11(iTRAQ8plex)	3.84161	4	1779.98	445.751
	High	vAPEEHPTLLTEAPLNPk	P68133	N-Term(iTRAQ8plex); K18(iTRAQ8plex)	3.71927	3	2564.46	855.49	1	0.798481	1.31201	1.83962
	High	sYELPDGQVITIGNER	P68133;P60709;Q9BYX7;A5A3E0	N-Term(iTRAQ8plex)	3.68165	3	2095.1	699.038
	High	gYSFVTTAER	P68133	N-Term(iTRAQ8plex)	3.61899	2	1434.75	717.881	1	1.00142	1.64388	2.10959
	High	iWHHTFYNELR	Q9BYX7;P60709;P68133;A5A3E0	N-Term(iTRAQ8plex)	3.57255	4	1819.96	455.745
	High	IWHHTFYNELR	Q9BYX7;P60709;P68133;A5A3E0		3.12861	3	1515.75	505.922
	High	hQGVmVGmGQk	P68133;P60709	N-Term(iTRAQ8plex); M5(Oxidation); M8(Oxidation); K11(iTRAQ8plex)	3.11745	3	1811.98	604.664
	High	eITALAPSTmk	P68133;P60709	N-Term(iTRAQ8plex); M10(Oxidation); K11(iTRAQ8plex)	3.01638	3	1786.03	596.013
	High	aGFAGDDAPR	P68133;P60709;A5A3E0	N-Term(iTRAQ8plex)	2.88512	2	1280.65	640.831
	High	eITALAPSTMk	P68133;P60709	N-Term(iTRAQ8plex); K11(iTRAQ8plex)	2.8522	3	1770.03	590.682
	High	dLTDYLMk	P68133;P60709	N-Term(iTRAQ8plex); K8(iTRAQ8plex)	2.83999	2	1606.9	803.952
	High	SYELPDGQVITIGNER	P68133;P60709;Q9BYX7;A5A3E0		2.83711	2	1790.9	895.952
	High	dSYVGDEAQSk	P68133;P60709	N-Term(iTRAQ8plex); K11(iTRAQ8plex)	2.76475	3	1806.93	602.983
	High	aVFPSIVGR	P68133;P60709;A5A3E0	N-Term(iTRAQ8plex)	2.57728	2	1249.76	625.383
	High	dLTDYLmk	P68133;P60709	N-Term(iTRAQ8plex); M7(Oxidation); K8(iTRAQ8plex)	2.5551	3	1622.9	541.637
	High	dLYANNVmSGGTTmYPGIADR	P68133	N-Term(iTRAQ8plex); M8(Oxidation); M14(Oxidation)	2.42058	3	2582.22	861.411	1	1.15352	1.61963	1.39763
	High	HQGVMVGMGQk	P68133;P60709	K11(iTRAQ8plex)	2.12965	3	1475.78	492.597
	High	dLYANNVMSGGTTMYPGIADR	P68133	N-Term(iTRAQ8plex)	2.04597	3	2550.23	850.747	1	0.734606	1.14891	1.09842
	High	yPIEHGIITNWDDmEk	P68133	N-Term(iTRAQ8plex); M14(Oxidation); K16(iTRAQ8plex)	1.89583	4	2585.31	647.084	1	0.91961	1.34166	1.31887
	High	dLYANNVmSGGTTMYPGIADR	P68133	N-Term(iTRAQ8plex); M8(Oxidation)	1.58188	3	2566.22	856.08	1	0.971777	1.3699	1.61453
	High	lcYVALDFENEMATAASSSSLEk	P68133	N-Term(iTRAQ8plex); C2(Carbamidomethyl); K23(iTRAQ8plex)	1.46417	4	3144.57	786.898	1	0.82313	1.88861	2.21264
P04406-2	Isoform 2 of Glyceraldehyde-3-phosphate dehydrogenase OS=Homo sapiens GN=GAPDH - [G3P_HUMAN]	65.6632	47.44	3	11	11	31.528	7.60596	1	1.00634	1.37926	1.4819
	A4	Sequence	Protein Group Accessions	Modifications	XCorr	Charge	MH+ [Da]	m/z [Da]	113/113	115/113	114/113	116/113
	High	vIISAPSADAPMFVMGVNHEk	P04406-2	N-Term(iTRAQ8plex); K21(iTRAQ8plex)	4.22027	3	2821.52	941.178	1	1.10907	1.57352	1.97011
	High	vVDLMAHMASk	P04406-2	N-Term(iTRAQ8plex); K11(iTRAQ8plex)	3.64895	3	1810.02	604.011	1	1.03018	1.38442	1.7132
	High	lVINGNPITIFQER	P04406-2	N-Term(iTRAQ8plex)	3.54188	3	1918.11	640.041	1	0.646673	0.979383	0.967758
	High	vVDLmAHMASk	P04406-2	N-Term(iTRAQ8plex); M5(Oxidation); K11(iTRAQ8plex)	3.30038	3	1826.02	609.344	1	1.03599	1.43986	1.52673
	High	gALQNIIPASTGAAk	P04406-2	N-Term(iTRAQ8plex); K15(iTRAQ8plex)	3.28673	3	2020.2	674.071	1	0.987547	1.26774	1.39546
	High	vIISAPSADAPmFVmGVNHEk	P04406-2	N-Term(iTRAQ8plex); M12(Oxidation); M15(Oxidation); K21(iTRAQ8plex)	3.05239	4	2853.51	714.134	1	0.922406	1.71229	1.38991
	High	qASEGPLk	P04406-2	N-Term(iTRAQ8plex); K8(iTRAQ8plex)	2.80423	2	1437.85	719.429	1	1.28339	1.17785	0.909187
	High	aGAHLQGGAk	P04406-2	N-Term(iTRAQ8plex); K10(iTRAQ8plex)	2.77783	3	1517.9	506.639	1	1.03577	1.54124	1.80388
	High	iISNAScTTNcLAPLAk	P04406-2	N-Term(iTRAQ8plex); C7(Carbamidomethyl); C11(Carbamidomethyl); K17(iTRAQ8plex)	2.59199	3	2442.33	814.782	1	0.978225	1.19431	1.36671
	High	lTGMAFR	P04406-2	N-Term(iTRAQ8plex)	2.37696	2	1099.62	550.316	1	1.22753	1.79506	1.79928
	High	vPTANVSVVDLTcR	P04406-2	N-Term(iTRAQ8plex); C13(Carbamidomethyl)	2.35382	3	1835	612.338	1	0.987977	1.44695	1.27393
	High	tVDGPSGk	P04406-2	N-Term(iTRAQ8plex); K8(iTRAQ8plex)	1.96912	2	1368.79	684.9	1	1.07331	1.73498	2.05041
	High	lISWYDNEFGYSNR	P04406-2	N-Term(iTRAQ8plex)	1.55162	3	2068.01	690.008	1	0.661948	0.98478	1.15529
	High	vIISAPSADAPmFVMGVNHEk	P04406-2	N-Term(iTRAQ8plex); M12(Oxidation); K21(iTRAQ8plex)	1.21605	4	2837.52	710.135	1	0.883992	1.63601	1.32916
P61981	14-3-3 protein gamma OS=Homo sapiens GN=YWHAG PE=1 SV=2 - [1433G_HUMAN]	8.20175	14.17	10	2	4	28.2849	4.89404	1	0.977369	1.37654	1.34549
	A4	Sequence	Protein Group Accessions	Modifications	XCorr	Charge	MH+ [Da]	m/z [Da]	113/113	115/113	114/113	116/113
	High	dSTLIMQLLR	P61981;P62258;P63104	N-Term(iTRAQ8plex)	3.44664	2	1493.87	747.437
	High	lAEQAER	P61981;P62258;P63104	N-Term(iTRAQ8plex)	2.01978	2	1120.63	560.817
	High	yLAEVATGEk	P61981	N-Term(iTRAQ8plex); K10(iTRAQ8plex)	1.68868	3	1688.97	563.661	1	0.959981	1.38753	1.32529
	High	vISSIEQk	P61981	N-Term(iTRAQ8plex); K8(iTRAQ8plex)	1.57959	3	1511.93	504.648	1	0.995072	1.36564	1.366
	High	dSTLImQLLR	P61981;P62258;P63104	N-Term(iTRAQ8plex); M6(Oxidation)	1.42831	3	1509.86	503.959
K7EQ48	Glucose-6-phosphate isomerase OS=Homo sapiens GN=GPI PE=1 SV=2 - [K7EQ48_HUMAN]	22.3165	17.09	11	7	7	53.3682	8.67529	1	0.998321	1.37634	1.39366
	A4	Sequence	Protein Group Accessions	Modifications	XCorr	Charge	MH+ [Da]	m/z [Da]	113/113	115/113	114/113	116/113
	High	tLAQLNPESSLFIIASk	K7EQ48	N-Term(iTRAQ8plex); K17(iTRAQ8plex)	4.08358	3	2440.43	814.148	1	0.915536	1.04174	1.11891
	High	mIPcDFLIPVQTQHPIR	K7EQ48	N-Term(iTRAQ8plex); C4(Carbamidomethyl)	3.1809	3	2369.27	790.429	1	0.890076	1.35264	1.37265
	High	tFTTQETITNAETAk	K7EQ48	N-Term(iTRAQ8plex); K15(iTRAQ8plex)	3.01311	3	2264.22	755.412	1	1.11963	1.23844	1.11914
	High	sNTPILVDGk	K7EQ48	N-Term(iTRAQ8plex); K10(iTRAQ8plex)	2.76607	3	1651.98	551.332	1	1.03181	1.44757	1.4187
	High	nLVTEDVMR	K7EQ48	N-Term(iTRAQ8plex)	2.35597	2	1380.75	690.878	1	1.07126	1.46073	1.5737
	High	sELNLR	K7EQ48	N-Term(iTRAQ8plex)	2.26347	2	1035.61	518.308	1	1.04844	1.48955	1.48442
	High	iNYTEGR	K7EQ48	N-Term(iTRAQ8plex)	1.59085	2	1156.63	578.817	1	0.942047	1.50385	1.57673
	High	TLAQLNPESSLFIIASk	K7EQ48	K17(iTRAQ8plex)	1.47081	3	2136.23	712.747	1	0.763986	1.05125	1.28701
P17174-2	Isoform 2 of Aspartate aminotransferase, cytoplasmic OS=Homo sapiens GN=GOT1 - [AATC_HUMAN]	16.3822	17.86	2	6	6	44.1193	8.07471	1	1.01647	1.36738	1.37961
	A4	Sequence	Protein Group Accessions	Modifications	XCorr	Charge	MH+ [Da]	m/z [Da]	113/113	115/113	114/113	116/113
	High	vGGVQSLGGTGALR	P17174-2	N-Term(iTRAQ8plex)	3.74366	2	1575.91	788.46	1	1.16525	1.39537	1.45648
	High	iTWSNPPAQGAR	P17174-2	N-Term(iTRAQ8plex)	3.0609	2	1601.87	801.438	1	0.963823	1.38525	1.47194
	High	ePESILQVLSQMEk	P17174-2	N-Term(iTRAQ8plex); K14(iTRAQ8plex)	2.71056	3	2239.25	747.088	1	0.609485	0.708363	0.970315
	High	tDDcHPWVLPVVk	P17174-2	N-Term(iTRAQ8plex); C4(Carbamidomethyl); K13(iTRAQ8plex)	2.03357	3	2174.19	725.401	1	1.06114	1.56663	1.28832
	High	vGNLTVVGk	P17174-2	N-Term(iTRAQ8plex); K9(iTRAQ8plex)	1.82876	3	1494.95	498.987	1	0.68971	0.972189	1.01524
	High	nFGLYNER	P17174-2	N-Term(iTRAQ8plex)	1.78964	2	1316.69	658.85	1	1.08625	1.84896	1.70186
A0A087WT47	Troponin I, slow skeletal muscle OS=Homo sapiens GN=TNNI1 PE=1 SV=1 - [A0A087WT47_HUMAN]	28.8533	27.27	5	5	5	21.6776	9.65674	1	1.05532	1.36684	1.53358
	A4	Sequence	Protein Group Accessions	Modifications	XCorr	Charge	MH+ [Da]	m/z [Da]	113/113	115/113	114/113	116/113
	High	gLSLSALQDLcR	A0A087WT47	N-Term(iTRAQ8plex); C11(Carbamidomethyl)	4.93858	2	1636.9	818.954	1	1.02019	1.33006	1.67883
	High	eRPVEVGDWR	A0A087WT47	N-Term(iTRAQ8plex)	4.01825	3	1546.83	516.281	1	1.0629	1.36335	1.48246
	High	ecWEQEHEER	A0A087WT47	N-Term(iTRAQ8plex); C2(Carbamidomethyl)	3.58157	3	1735.76	579.259	1	0.933323	1.06955	1.02124
	High	vEVVDEER	A0A087WT47	N-Term(iTRAQ8plex)	2.86425	2	1278.68	639.845	1	1.04516	1.424	1.53906
	High	nVEAMSGmEGR	A0A087WT47	N-Term(iTRAQ8plex); M8(Oxidation)	1.3024	2	1500.71	750.86	1	1.05977	1.54806	1.55248
P07900	Heat shock protein HSP 90-alpha OS=Homo sapiens GN=HSP90AA1 PE=1 SV=5 - [HS90A_HUMAN]	9.52531	5.6	3	3	4	84.6067	5.021	1	0.942338	1.3629	1.34496
	A4	Sequence	Protein Group Accessions	Modifications	XCorr	Charge	MH+ [Da]	m/z [Da]	113/113	115/113	114/113	116/113
	High	rAPFDLFENR	P07900	N-Term(iTRAQ8plex)	3.87979	3	1568.84	523.62	1	0.881603	1.48568	1.22565
	High	aLLFVPR	P07900	N-Term(iTRAQ8plex)	2.32802	2	1119.72	560.364	1	0.976227	1.31398	1.40207
	High	aDLINNLGTIAk	P07900;P08238	N-Term(iTRAQ8plex); K12(iTRAQ8plex)	1.79627	3	1851.12	617.71
	High	eLISNSSDALDk	P07900	N-Term(iTRAQ8plex); K12(iTRAQ8plex)	1.36515	3	1900.05	634.021	1	1.02955	1.29192	1.61619
P14618-2	Isoform M1 of Pyruvate kinase PKM OS=Homo sapiens GN=PKM - [KPYM_HUMAN]	105.06	50.66	11	25	25	58.0249	7.7085	1	1.02835	1.35608	1.48034
	A4	Sequence	Protein Group Accessions	Modifications	XCorr	Charge	MH+ [Da]	m/z [Da]	113/113	115/113	114/113	116/113
	High	rFDEILEASDGIMVAR	P14618-2	N-Term(iTRAQ8plex)	5.79128	3	2126.12	709.38	1	0.899717	1.06841	1.17452
	High	gVNLPGAAVDLPAVSEk	P14618-2	N-Term(iTRAQ8plex); K17(iTRAQ8plex)	4.69598	3	2245.3	749.106	1	1.02747	1.41486	1.39863
	High	rFDEILEASDGImVAR	P14618-2	N-Term(iTRAQ8plex); M13(Oxidation)	4.17232	3	2142.12	714.71	1	0.976525	1.3119	1.31084
	High	eAEAAMFHR	P14618-2	N-Term(iTRAQ8plex)	4.10705	3	1365.69	455.901	1	0.970187	1.45303	1.72622
	High	gADFLVTEVENGGSLGSk	P14618-2	N-Term(iTRAQ8plex); K18(iTRAQ8plex)	3.80495	3	2388.29	796.768	1	0.905516	1.13312	1.21562
	High	dPVQEAWAEDVDLR	P14618-2	N-Term(iTRAQ8plex)	3.68371	2	1946.98	973.991	1	1.10469	1.66471	2.10194
	High	lDIDSPPITAR	P14618-2	N-Term(iTRAQ8plex)	3.5089	2	1501.85	751.431	1	1.04501	1.32818	1.6055
	High	iTLDNAYMEk	P14618-2	N-Term(iTRAQ8plex); K10(iTRAQ8plex)	3.37764	3	1805.99	602.669	1	1.04752	1.22565	1.68556
	High	iENHEGVR	P14618-2	N-Term(iTRAQ8plex)	3.27166	3	1257.69	419.9	1	1.05064	1.67845	1.5947
	High	tATESFASDPILYRPVAVALDTk	P14618-2	N-Term(iTRAQ8plex); K23(iTRAQ8plex)	3.05859	4	3073.7	769.181	1	0.994593	1.12488	1.22199
	High	NTGIIcTIGPASR	P14618-2	C6(Carbamidomethyl)	2.89326	2	1359.71	680.357
	High	lFEELVR	P14618-2	N-Term(iTRAQ8plex)	2.78155	2	1209.72	605.361	1	0.876194	1.19542	1.38795
	High	aGkPVIcATQMLESMIk	P14618-2	N-Term(iTRAQ8plex); K3(iTRAQ8plex); C7(Carbamidomethyl); K17(iTRAQ8plex)	2.58532	4	2789.59	698.152	1	0.855874	0.966885	1.40444
	High	aPIIAVTR	P14618-2	N-Term(iTRAQ8plex)	2.55046	2	1144.73	572.871	1	1.05922	1.39343	1.57945
	High	gDLGIEIPAEk	P14618-2	N-Term(iTRAQ8plex); K11(iTRAQ8plex)	2.49461	3	1750.02	584.012	1	1.17661	1.51022	1.61074
	High	gDYPLEAVR	P14618-2	N-Term(iTRAQ8plex)	2.3874	2	1323.72	662.364	1	0.966792	1.34004	1.7444
	High	eAEAAmFHR	P14618-2	N-Term(iTRAQ8plex); M6(Oxidation)	2.307	3	1381.69	461.233	1	1.05729	1.49525	1.25962
	High	pVAVALDTk	P14618-2	N-Term(iTRAQ8plex); K9(iTRAQ8plex)	2.23759	3	1521.95	507.988	1	1.07922	1.50032	1.70343
	High	tATESFASDPILYR	P14618-2	N-Term(iTRAQ8plex)	2.15632	3	1874.98	625.665	1	0.882073	1.23428	1.35778
	High	vNFAMNVGk	P14618-2	N-Term(iTRAQ8plex); K9(iTRAQ8plex)	2.09172	3	1587.92	529.977	1	0.947177	1.33938	1.44776
	High	vVEVGSk	P14618-2	N-Term(iTRAQ8plex); K7(iTRAQ8plex)	2.05951	2	1325.83	663.417	1	1.05756	1.33517	1.64387
	High	iTLDNAYmEk	P14618-2	N-Term(iTRAQ8plex); M8(Oxidation); K10(iTRAQ8plex)	2.04654	3	1821.99	608.002	1	1.10595	1.66374	1.70621
	High	aEGSDVANAVLDGADcImLSGETAk	P14618-2	N-Term(iTRAQ8plex); C16(Carbamidomethyl); M18(Oxidation); K25(iTRAQ8plex)	2.02402	4	3118.56	780.395	1	0.692381	1.32955	1.36842
	High	gDVVIVLTGWR	P14618-2	N-Term(iTRAQ8plex)	1.95937	3	1518.9	506.971	1	0.291119	0.376981	0.344374
	High	gIFPVLck	P14618-2	N-Term(iTRAQ8plex); C7(Carbamidomethyl); K8(iTRAQ8plex)	1.945	3	1541.93	514.65	1	1.06959	1.78054	2.19216
	High	gSGTAEVELk	P14618-2	N-Term(iTRAQ8plex); K10(iTRAQ8plex)	1.94082	3	1598.92	533.646	1	0.914656	1.26884	1.33199
	High	mQHLIAR	P14618-2	N-Term(iTRAQ8plex)	1.91854	2	1172.69	586.847	1	1.33089	1.7271	1.34911
	High	gSGTAEVELkk	P14618-2	N-Term(iTRAQ8plex); K10(iTRAQ8plex); K11(iTRAQ8plex)	1.91003	4	2031.22	508.561	1	1.19822	1.47436	1.48034
O60662	Kelch-like protein 41 OS=Homo sapiens GN=KLHL41 PE=1 SV=2 - [KLH41_HUMAN]	26.8908	20.63	3	12	12	67.9939	5.2876	1	0.95798	1.35516	1.45993
	A4	Sequence	Protein Group Accessions	Modifications	XCorr	Charge	MH+ [Da]	m/z [Da]	113/113	115/113	114/113	116/113
	High	lGLLLDcPR	O60662	N-Term(iTRAQ8plex); C7(Carbamidomethyl)	3.03782	2	1360.79	680.9	1	0.977708	1.6629	1.71599
	High	lILSAcSPYFR	O60662	N-Term(iTRAQ8plex); C6(Carbamidomethyl)	2.87375	2	1630.89	815.951	1	0.944473	1.4145	1.47634
	High	lAPGNcLAILR	O60662	N-Term(iTRAQ8plex); C6(Carbamidomethyl)	2.79294	2	1501.88	751.445	1	0.529358	0.504876	0.758719
	High	nLSEVFDcIR	O60662	N-Term(iTRAQ8plex); C8(Carbamidomethyl)	2.75421	2	1556.8	778.904	1	1.05378	1.71143	1.6728
	High	eYFLSEIDEAk	O60662	N-Term(iTRAQ8plex); K11(iTRAQ8plex)	2.65915	3	1952.05	651.354	1	1.0767	1.35516	1.48849
	High	eLAEELR	O60662	N-Term(iTRAQ8plex)	2.56661	2	1163.66	582.332	1	1.05107	1.43352	1.51231
	High	wDVMTEFPQER	O60662	N-Term(iTRAQ8plex)	2.37821	2	1741.85	871.43	1	0.975497	1.53171	1.64014
	High	vYGHNVISHk	O60662	N-Term(iTRAQ8plex); K10(iTRAQ8plex)	2.25576	4	1762.02	441.26	1	1.00232	1.45274	1.44371
	High	eEAVFEAVMk	O60662	N-Term(iTRAQ8plex); K10(iTRAQ8plex)	2.11191	3	1760.97	587.663	1	0.843674	1.07724	1.21776
	High	eFAPTEVNDIWk	O60662	N-Term(iTRAQ8plex); K12(iTRAQ8plex)	1.9234	3	2057.12	686.377	1	0.960256	1.26534	1.51069
	High	eEAVFEAVmk	O60662	N-Term(iTRAQ8plex); M9(Oxidation); K10(iTRAQ8plex)	1.90647	3	1776.97	592.994	1	0.886241	1.20112	1.28532
	High	lYQSTLLQDGLk	O60662	N-Term(iTRAQ8plex); K12(iTRAQ8plex)	1.76854	3	1987.17	663.061	1	0.70715	0.917287	1.00345
	High	yASGAScLATR	O60662	N-Term(iTRAQ8plex); C7(Carbamidomethyl)	1.28165	2	1460.75	730.877	1	0.903711	1.58355	1.39087
A5A3E0	POTE ankyrin domain family member F OS=Homo sapiens GN=POTEF PE=1 SV=2 - [POTEF_HUMAN]	67.6134	6.14	5	1	6	121.367	6.20166	1	0.822851	1.35429	1.70432
	A4	Sequence	Protein Group Accessions	Modifications	XCorr	Charge	MH+ [Da]	m/z [Da]	113/113	115/113	114/113	116/113
	High	aVFPSIVGRPR	P68133;P60709;A5A3E0	N-Term(iTRAQ8plex)	4.20223	3	1502.91	501.642
	High	sYELPDGQVITIGNER	P68133;P60709;Q9BYX7;A5A3E0	N-Term(iTRAQ8plex)	3.68165	3	2095.1	699.038
	High	iWHHTFYNELR	Q9BYX7;P60709;P68133;A5A3E0	N-Term(iTRAQ8plex)	3.57255	4	1819.96	455.745
	High	IWHHTFYNELR	Q9BYX7;P60709;P68133;A5A3E0		3.12861	3	1515.75	505.922
	High	aGFAGDDAPR	P68133;P60709;A5A3E0	N-Term(iTRAQ8plex)	2.88512	2	1280.65	640.831
	High	SYELPDGQVITIGNER	P68133;P60709;Q9BYX7;A5A3E0		2.83711	2	1790.9	895.952
	High	aVFPSIVGR	P68133;P60709;A5A3E0	N-Term(iTRAQ8plex)	2.57728	2	1249.76	625.383
	High	vAPEEHPVLLTEATLNPk	A5A3E0	N-Term(iTRAQ8plex); K18(iTRAQ8plex)	2.13676	3	2566.46	856.159	1	0.822851	1.35429	1.70432
P00338	L-lactate dehydrogenase A chain OS=Homo sapiens GN=LDHA PE=1 SV=2 - [LDHA_HUMAN]	39.4626	27.11	8	8	9	36.6654	8.26514	1	1.0252	1.3513	1.55415
	A4	Sequence	Protein Group Accessions	Modifications	XCorr	Charge	MH+ [Da]	m/z [Da]	113/113	115/113	114/113	116/113
	High	qVVESAYEVIk	P00338	N-Term(iTRAQ8plex); K11(iTRAQ8plex)	3.91263	3	1873.09	625.035	1	1.01232	1.31192	1.54305
	High	vIGSGcNLDSAR	P00338;P07195	N-Term(iTRAQ8plex); C6(Carbamidomethyl)	3.40578	2	1552.81	776.906
	High	vTLTSEEEAR	P00338	N-Term(iTRAQ8plex)	3.21484	2	1438.77	719.888	1	1.15013	1.61746	1.79138
	High	sADTLWGIQk	P00338	N-Term(iTRAQ8plex); K10(iTRAQ8plex)	2.99581	3	1726.99	576.336	1	1.0252	1.47945	1.83397
	High	lVIITAGAR	P00338	N-Term(iTRAQ8plex)	2.85909	2	1217.79	609.398	1	1.02476	1.3441	1.54853
	High	dQLIYNLLk	P00338	N-Term(iTRAQ8plex); K9(iTRAQ8plex)	2.72311	3	1728.05	576.689	1	0.978713	1.31942	1.48996
	High	vHPVSTMIk	P00338	N-Term(iTRAQ8plex); K9(iTRAQ8plex)	2.14463	3	1619.98	540.664	1	1.04524	1.59479	1.66096
	High	tLHPDLGTDkDk	P00338	N-Term(iTRAQ8plex); K10(iTRAQ8plex); K12(iTRAQ8plex)	1.65284	4	2252.3	563.83	1	1.10518	1.68231	1.96136
	High	fIIPNVVk	P00338	N-Term(iTRAQ8plex); K8(iTRAQ8plex)	1.64256	3	1537.99	513.336	1	0.876427	0.976781	1.07165
	High	vHPVSTmIk	P00338	N-Term(iTRAQ8plex); M7(Oxidation); K9(iTRAQ8plex)	1.29298	3	1635.97	545.995	1	0.750732	1.1298	1.00738
Q04760-2	Isoform 2 of Lactoylglutathione lyase OS=Homo sapiens GN=GLO1 - [LGUL_HUMAN]	10.1674	19.53	2	4	4	19.0306	6.04932	1	0.908473	1.34589	1.38727
	A4	Sequence	Protein Group Accessions	Modifications	XCorr	Charge	MH+ [Da]	m/z [Da]	113/113	115/113	114/113	116/113
	High	dFLLQQTMLR	Q04760-2	N-Term(iTRAQ8plex)	3.09225	2	1568.88	784.945	1	0.880695	1.29908	1.42513
	High	iAWALSR	Q04760-2	N-Term(iTRAQ8plex)	2.21359	2	1120.68	560.843	1	0.908473	1.39568	1.38727
	High	sLDFYTR	Q04760-2	N-Term(iTRAQ8plex)	1.94252	2	1205.65	603.327	1	1.06121	1.34589	1.51076
	High	vLGMTLIQk	Q04760-2	N-Term(iTRAQ8plex); K9(iTRAQ8plex)	1.67029	3	1611.01	537.676	1	0.859912	1.21168	1.16581
P10809	60 kDa heat shock protein, mitochondrial OS=Homo sapiens GN=HSPD1 PE=1 SV=2 - [CH60_HUMAN]	2.07488	4.54	1	3	3	61.0164	5.87158	1	1.03806	1.34496	1.07615
	A4	Sequence	Protein Group Accessions	Modifications	XCorr	Charge	MH+ [Da]	m/z [Da]	113/113	115/113	114/113	116/113
	High	vTDALNATR	P10809	N-Term(iTRAQ8plex)	2.07488	2	1264.72	632.862	1	1.03806	1.51977	1.47026
	High	vGEVIVTk	P10809	N-Term(iTRAQ8plex); K8(iTRAQ8plex)	1.31926	3	1452.93	484.981	1	1.06868	1.34496	1.07615
	High	vGLQVVAVk	P10809	N-Term(iTRAQ8plex); K9(iTRAQ8plex)	0.968741	3	1521	507.671	1	0.782257	1.15614	0.992896
P35527	Keratin, type I cytoskeletal 9 OS=Homo sapiens GN=KRT9 PE=1 SV=3 - [K1C9_HUMAN]	4.50118	2.57	1	1	2	62.0268	5.23682	1	1.03787	1.33786	1.24583
	A4	Sequence	Protein Group Accessions	Modifications	XCorr	Charge	MH+ [Da]	m/z [Da]	113/113	115/113	114/113	116/113
	High	tLLDIDNTR	P35527	N-Term(iTRAQ8plex)	2.40221	2	1364.77	682.888	1	1.03787	1.33786	1.24583
	High	lASYLDk	P13645;P35527	N-Term(iTRAQ8plex); K7(iTRAQ8plex)	2.09898	2	1417.85	709.428
P48735-2	Isoform 2 of Isocitrate dehydrogenase [NADP], mitochondrial OS=Homo sapiens GN=IDH2 - [IDHP_HUMAN]	18.4626	17.75	3	7	7	45.1508	7.75244	1	1.07639	1.33166	1.34637
	A4	Sequence	Protein Group Accessions	Modifications	XCorr	Charge	MH+ [Da]	m/z [Da]	113/113	115/113	114/113	116/113
	High	lDGNQDLIR	P48735-2	N-Term(iTRAQ8plex)	2.89377	2	1347.75	674.38	1	1.13157	1.33166	1.75726
	High	nILGGTVFR	P48735-2	N-Term(iTRAQ8plex)	2.64709	2	1280.76	640.885	1	1.12986	1.18685	1.10051
	High	vcVETVESGAMTk	P48735-2	N-Term(iTRAQ8plex); C2(Carbamidomethyl); K13(iTRAQ8plex)	2.4828	3	2019.07	673.695	1	1.34644	1.95327	1.85396
	High	aTDFVADR	P48735-2	N-Term(iTRAQ8plex)	2.47049	2	1198.64	599.822	1	1.00295	1.35366	1.59302
	High	lVPGWTkPITIGR	P48735-2	N-Term(iTRAQ8plex); K7(iTRAQ8plex)	2.18992	3	2046.27	682.762	1	1.05526	1.94032	1.07204
	High	vcVETVESGAmTk	P48735-2	N-Term(iTRAQ8plex); C2(Carbamidomethyl); M11(Oxidation); K13(iTRAQ8plex)	2.08014	3	2035.07	679.027	1	1.01517	1.41454	1.25954
	High	dIFQEIFDk	P48735-2	N-Term(iTRAQ8plex); K9(iTRAQ8plex)	2.07357	3	1762.98	588.333	1	1.07166	1.09461	1.37966
	High	sSGGFVWAck	P48735-2	N-Term(iTRAQ8plex); C9(Carbamidomethyl); K10(iTRAQ8plex)	1.88141	3	1706.92	569.643	1	1.11907	1.13501	1.21764
B0QYF8	Myoglobin (Fragment) OS=Homo sapiens GN=MB PE=1 SV=1 - [B0QYF8_HUMAN]	109.072	61.54	6	7	7	15.9784	7.69385	1	0.990177	1.3294	1.51778
	A4	Sequence	Protein Group Accessions	Modifications	XCorr	Charge	MH+ [Da]	m/z [Da]	113/113	115/113	114/113	116/113
	High	gHHEAEIkPLAQSHATk	B0QYF8	N-Term(iTRAQ8plex); K8(iTRAQ8plex); K17(iTRAQ8plex)	5.82018	5	2766.57	554.121	1	0.99028	1.27122	1.51703
	High	hGATVLTALGGILk	B0QYF8	N-Term(iTRAQ8plex); K14(iTRAQ8plex)	5.68701	3	1959.22	653.744	1	1.14584	1.5776	1.4684
	High	vEADIPGHGQEVLIR	B0QYF8	N-Term(iTRAQ8plex)	4.99091	3	1937.08	646.364	1	0.930835	1.26626	1.40721
	High	yLEFISEcIIQVLQSk	B0QYF8	N-Term(iTRAQ8plex); C8(Carbamidomethyl); K16(iTRAQ8plex)	3.94525	3	2578.44	860.153	1	1.85526	1.32606	1.39671
	High	HGATVLTALGGILk	B0QYF8	K14(iTRAQ8plex)	3.25868	3	1655.02	552.344	1	0.67426	0.602318	1.52298
	High	hPGDFGADAQGAMNk	B0QYF8	N-Term(iTRAQ8plex); K15(iTRAQ8plex)	3.16318	4	2124.08	531.775	1	0.99737	1.5301	1.58411
	High	hPGDFGADAQGAmNk	B0QYF8	N-Term(iTRAQ8plex); M13(Oxidation); K15(iTRAQ8plex)	3.13663	4	2140.07	535.773	1	0.990073	1.52757	1.54392
	High	gHPETLEk	B0QYF8	N-Term(iTRAQ8plex); K8(iTRAQ8plex)	2.3904	3	1518.87	506.963	1	1.12935	1.68666	2.14516
	High	lFkGHPETLEk	B0QYF8	N-Term(iTRAQ8plex); K3(iTRAQ8plex); K11(iTRAQ8plex)	2.30854	4	2211.32	553.586	1	1.14826	1.31597	1.4037
P09972	Fructose-bisphosphate aldolase C OS=Homo sapiens GN=ALDOC PE=1 SV=2 - [ALDOC_HUMAN]	9.96677	12.09	5	2	3	39.4312	6.87354	1	1.01205	1.329	1.26564
	A4	Sequence	Protein Group Accessions	Modifications	XCorr	Charge	MH+ [Da]	m/z [Da]	113/113	115/113	114/113	116/113
	High	vLAAVYk	P04075;P09972	N-Term(iTRAQ8plex); K7(iTRAQ8plex)	2.61391	2	1371.88	686.445
	High	gILAADESVGSMAk	P09972	N-Term(iTRAQ8plex); K14(iTRAQ8plex)	2.60773	3	1957.11	653.041	1	0.98883	1.24945	1.25386
	High	gVVPLAGTDGETTTQGLDGLSER	P09972	N-Term(iTRAQ8plex)	2.27766	3	2577.33	859.782	1	1.01205	1.329	1.26564
P09382	Galectin-1 OS=Homo sapiens GN=LGALS1 PE=1 SV=2 - [LEG1_HUMAN]	7.54359	26.67	1	3	3	14.7062	5.50342	1	1.00307	1.32447	1.39066
	A4	Sequence	Protein Group Accessions	Modifications	XCorr	Charge	MH+ [Da]	m/z [Da]	113/113	115/113	114/113	116/113
	High	dSNNLcLHFNPR	P09382	N-Term(iTRAQ8plex); C6(Carbamidomethyl)	2.71735	3	1790.89	597.636	1	1.01865	1.56129	1.46538
	High	lNLEAINYMAADGDFk	P09382	N-Term(iTRAQ8plex); K16(iTRAQ8plex)	2.20293	3	2393.26	798.425	1	1.00307	1.32447	1.40857
	High	sFVLNLGk	P09382	N-Term(iTRAQ8plex); K8(iTRAQ8plex)	1.97922	3	1485.93	495.98	1	0.977926	0.913538	1.00932
	High	lNLEAINYmAADGDFk	P09382	N-Term(iTRAQ8plex); M9(Oxidation); K16(iTRAQ8plex)	1.86659	3	2409.25	803.756	1	1.00503	1.24465	1.22202
P21695-2	Isoform 2 of Glycerol-3-phosphate dehydrogenase [NAD(+)], cytoplasmic OS=Homo sapiens GN=GPD1 - [GPDA_HUMAN]	9.54778	14.11	2	4	4	35.117	6.84424	1	0.882917	1.32383	1.41209
	A4	Sequence	Protein Group Accessions	Modifications	XCorr	Charge	MH+ [Da]	m/z [Da]	113/113	115/113	114/113	116/113
	High	lISEVIGER	P21695-2	N-Term(iTRAQ8plex)	2.72793	2	1319.78	660.396	1	0.864201	1.45956	1.55845
	High	lTEIINTQHENVk	P21695-2	N-Term(iTRAQ8plex); K13(iTRAQ8plex)	2.59938	3	2147.23	716.415	1	0.885255	1.36101	1.36701
	High	vcIVGSGNWGSAIAk	P21695-2	N-Term(iTRAQ8plex); C2(Carbamidomethyl); K15(iTRAQ8plex)	2.15343	3	2127.18	709.731	1	0.897549	1.29003	1.40386
	High	fPLFMAVYk	P21695-2	N-Term(iTRAQ8plex); K9(iTRAQ8plex)	1.60202	3	1724.01	575.341	1	0.868523	1.2322	1.41378
Q8WZ42-11	Isoform 11 of Titin OS=Homo sapiens GN=TTN - [TITIN_HUMAN]	41.0934	0.98	15	27	27	3711.29	6.52197	1	0.916009	1.3227	1.41001
	A4	Sequence	Protein Group Accessions	Modifications	XCorr	Charge	MH+ [Da]	m/z [Da]	113/113	115/113	114/113	116/113
	High	rVEAEPAEVTER	Q8WZ42-11	N-Term(iTRAQ8plex)	3.94721	3	1689.91	563.973	1	0.770666	1.18488	1.08737
	High	eIAAPELEPLHLR	Q8WZ42-11	N-Term(iTRAQ8plex)	3.73227	3	1792.03	598.014	1	0.904537	1.26257	1.44801
	High	rVDLIQDLPR	Q8WZ42-11	N-Term(iTRAQ8plex)	3.70047	3	1528.91	510.309	1	0.845427	1.15501	1.34057
	High	tAHDPISPPGPPIPR	Q8WZ42-11	N-Term(iTRAQ8plex)	3.57716	3	1856.03	619.347	1	1.00663	1.22819	1.32538
	High	eSAVFTVELSHDNIR	Q8WZ42-11	N-Term(iTRAQ8plex)	3.36522	3	2021.07	674.36	1	1.06803	1.40358	1.46494
	High	lTcVVESSVLR	Q8WZ42-11	N-Term(iTRAQ8plex); C3(Carbamidomethyl)	2.89332	2	1566.88	783.946	1	0.927625	1.43533	1.58916
	High	iATLEIPLAk	Q8WZ42-11	N-Term(iTRAQ8plex); K10(iTRAQ8plex)	2.49253	3	1677.08	559.7	1	0.901817	1.36211	1.37221
	High	eLPLIFITPLSDVk	Q8WZ42-11	N-Term(iTRAQ8plex); K14(iTRAQ8plex)	2.43594	3	2193.34	731.784	1	0.679787	1.18702	1.42671
	High	tLEPADIVR	Q8WZ42-11	N-Term(iTRAQ8plex)	2.2722	2	1317.77	659.388	1	1.0352	1.7367	1.79773
	High	lHGDLVTIR	Q8WZ42-11	N-Term(iTRAQ8plex)	2.22559	3	1327.8	443.271	1	1.12381	1.57239	1.70386
	High	vGGGEYIELk	Q8WZ42-11	N-Term(iTRAQ8plex); K10(iTRAQ8plex)	2.18681	3	1672.98	558.332	1	0.819605	1.23764	1.33483
	High	eLLLPVLIk	Q8WZ42-11	N-Term(iTRAQ8plex); K9(iTRAQ8plex)	2.16047	3	1646.11	549.374	1	0.813278	1.43102	1.62695
	High	lFAIVR	Q8WZ42-11	N-Term(iTRAQ8plex)	2.05941	2	1022.67	511.837	1	0.942952	2.14343	2.19297
	High	tTLEELLEEDGEEk	Q8WZ42-11	N-Term(iTRAQ8plex); K14(iTRAQ8plex)	2.02285	3	2243.19	748.402	1	0.973123	1.07417	1.23677
	High	tPVQEEVIEVk	Q8WZ42-11	N-Term(iTRAQ8plex); K11(iTRAQ8plex)	2.02198	3	1879.11	627.04	1	1.01081	1.4709	1.64974
	High	vLDRPGPPEGPVVISGVTAEk	Q8WZ42-11	N-Term(iTRAQ8plex); K21(iTRAQ8plex)	2.00314	4	2725.57	682.147	1	0.852576	1.56953	1.48577
	High	iEALPSDISIDEGk	Q8WZ42-11	N-Term(iTRAQ8plex); K14(iTRAQ8plex)	1.97556	3	2095.18	699.064	1	0.750056	1.16623	1.19035
	High	lIVEGAVVEFVk	Q8WZ42-11	N-Term(iTRAQ8plex); K12(iTRAQ8plex)	1.9461	3	1911.18	637.732	1	0.771136	1.28778	1.34179
	High	gDWVTALASVTk	Q8WZ42-11	N-Term(iTRAQ8plex); K12(iTRAQ8plex)	1.90991	3	1856.07	619.363	1	0.624479	0.994894	0.977637
	High	aEAVATVVAAVDQAR	Q8WZ42-11	N-Term(iTRAQ8plex)	1.88428	3	1775	592.337	1	0.86115	1.21536	1.26899
	High	gLLQAFELLk	Q8WZ42-11	N-Term(iTRAQ8plex); K10(iTRAQ8plex)	1.82637	3	1740.09	580.702	1	1.13003	1.31889	1.41205
	High	gTAIFAcDIAk	Q8WZ42-11	N-Term(iTRAQ8plex); C7(Carbamidomethyl); K11(iTRAQ8plex)	1.76022	3	1775	592.339	1	0.943938	1.27828	1.31527
	High	aTSTAELLVQGEEEVPAk	Q8WZ42-11	N-Term(iTRAQ8plex); K18(iTRAQ8plex)	1.73363	3	2480.37	827.461	1	0.948904	1.32653	1.40798
	High	eLAESVIAk	Q8WZ42-11	N-Term(iTRAQ8plex); K9(iTRAQ8plex)	1.7237	3	1567.95	523.321	1	0.652065	1.09257	1.35603
	High	gVPFPTLTWFk	Q8WZ42-11	N-Term(iTRAQ8plex); K11(iTRAQ8plex)	1.43283	3	1901.12	634.378	1	0.810941	1.34875	1.19797
	High	dTGEYTLELk	Q8WZ42-11	N-Term(iTRAQ8plex); K10(iTRAQ8plex)	1.33262	3	1776.99	593	1	0.975904	1.34807	2.24134
	High	aGDTIVLNAISILGk	Q8WZ42-11	N-Term(iTRAQ8plex); K15(iTRAQ8plex)	1.19171	3	2093.29	698.434	1	0.996755	1.51858	1.49388
P40925	Malate dehydrogenase, cytoplasmic OS=Homo sapiens GN=MDH1 PE=1 SV=4 - [MDHC_HUMAN]	24.5178	28.44	7	9	9	36.403	7.35693	1	1.05378	1.31508	1.41217
	A4	Sequence	Protein Group Accessions	Modifications	XCorr	Charge	MH+ [Da]	m/z [Da]	113/113	115/113	114/113	116/113
	High	fVEGLPINDFSR	P40925	N-Term(iTRAQ8plex)	3.55059	2	1697.92	849.462	1	1.05183	1.18805	1.36661
	High	vIVVGNPANTNcLTASk	P40925	N-Term(iTRAQ8plex); C12(Carbamidomethyl); K17(iTRAQ8plex)	2.90559	3	2366.33	789.448	1	1.03178	1.32626	1.47176
	High	gEFVTTVQQR	P40925	N-Term(iTRAQ8plex)	2.72639	2	1468.8	734.906	1	1.21296	1.31916	1.48578
	High	eNFScLTR	P40925	N-Term(iTRAQ8plex); C5(Carbamidomethyl)	2.48155	2	1330.67	665.839	1	1.23348	1.61171	1.76502
	High	eSAFEFLSSA	P40925	N-Term(iTRAQ8plex)	2.25495	2	1391.7	696.354	1	1.03685	1.20419	1.33578
	High	eVGVYEALk	P40925	N-Term(iTRAQ8plex); K9(iTRAQ8plex)	2.22417	3	1615.95	539.321	1	1.19216	1.38296	1.41111
	High	dVIATDkEDVAFk	P40925	N-Term(iTRAQ8plex); K7(iTRAQ8plex); K13(iTRAQ8plex)	2.02461	3	2363.37	788.46	1	1.05032	1.1505	1.3257
	High	sAPSIPk	P40925	N-Term(iTRAQ8plex); K7(iTRAQ8plex)	1.97526	2	1307.81	654.411	1	1.01408	1.31508	1.53431
	High	lGVTANDVk	P40925	N-Term(iTRAQ8plex); K9(iTRAQ8plex)	1.43702	3	1524.92	508.979	1	1.04167	1.49522	1.33627
P12235	ADP/ATP translocase 1 OS=Homo sapiens GN=SLC25A4 PE=1 SV=4 - [ADT1_HUMAN]	19.6351	25.5	5	8	8	33.0432	9.75928	1	1.06453	1.31155	1.48375
	A4	Sequence	Protein Group Accessions	Modifications	XCorr	Charge	MH+ [Da]	m/z [Da]	113/113	115/113	114/113	116/113
	High	dFLAGGVAAAVSk	P12235	N-Term(iTRAQ8plex); K13(iTRAQ8plex)	3.97744	3	1814.06	605.36	1	1.11463	1.12501	1.36152
	High	eQGFLSFWR	P12235	N-Term(iTRAQ8plex)	3.34108	2	1473.78	737.394	1	0.896353	1.14703	1.23097
	High	gAWSNVLR	P12235	N-Term(iTRAQ8plex)	2.7584	2	1206.69	603.849	1	1.13202	1.39907	1.61498
	High	gNLANVIR	P12235	N-Term(iTRAQ8plex)	2.647	2	1160.71	580.856	1	1.04291	1.31155	1.51065
	High	tAVAPIER	P12235	N-Term(iTRAQ8plex)	2.60897	2	1160.69	580.851	1	1.06453	1.52511	1.48375
	High	aAYFGVYDTAk	P12235	N-Term(iTRAQ8plex); K11(iTRAQ8plex)	2.55036	3	1813.99	605.335	1	1.05552	1.24763	1.46443
	High	yFPTQALNFAFk	P12235	N-Term(iTRAQ8plex); K12(iTRAQ8plex)	1.87987	3	2055.16	685.723	1	1.09332	1.06329	1.44896
	High	lAADVGk	P12235	N-Term(iTRAQ8plex); K7(iTRAQ8plex)	1.75179	2	1281.8	641.403	1	1.10603	1.53248	1.62496
P40926	Malate dehydrogenase, mitochondrial OS=Homo sapiens GN=MDH2 PE=1 SV=3 - [MDHM_HUMAN]	33.389	28.99	3	8	8	35.4807	8.67529	1	1.05865	1.30528	1.36849
	A4	Sequence	Protein Group Accessions	Modifications	XCorr	Charge	MH+ [Da]	m/z [Da]	113/113	115/113	114/113	116/113
	High	sQETEcTYFSTPLLLGk	P40926	N-Term(iTRAQ8plex); C6(Carbamidomethyl); K17(iTRAQ8plex)	3.80686	3	2582.37	861.461	1	1.09067	1.27176	1.62577
	High	gcDVVVIPAGVPR	P40926	N-Term(iTRAQ8plex); C2(Carbamidomethyl)	3.57304	2	1642.93	821.968	1	0.859437	1.35476	1.40217
	High	vNVPVIGGHAGk	P40926	N-Term(iTRAQ8plex); K12(iTRAQ8plex)	3.45608	3	1756.07	586.027	1	1.10428	1.41994	1.43024
	High	aNTFVAELk	P40926	N-Term(iTRAQ8plex); K9(iTRAQ8plex)	3.41401	3	1600.95	534.323	1	1.09689	1.1833	1.43055
	High	vDFPQDQLTALTGR	P40926	N-Term(iTRAQ8plex)	3.23585	2	1865.01	933.007	1	1.00063	1.11506	1.25551
	High	iFGVTTLDIVR	P40926	N-Term(iTRAQ8plex)	2.69814	3	1537.93	513.314	1	0.418765	0.441412	0.391327
	High	iQEAGTEVVk	P40926	N-Term(iTRAQ8plex); K10(iTRAQ8plex)	2.59051	3	1682	561.337	1	1.07952	1.67613	1.74479
	High	tIIPLISQcTPk	P40926	N-Term(iTRAQ8plex); C9(Carbamidomethyl); K12(iTRAQ8plex)	1.97898	3	1979.18	660.399	1	0.946789	1.33968	1.24079
P55786-2	Isoform 2 of Puromycin-sensitive aminopeptidase OS=Homo sapiens GN=NPEPPS - [PSA_HUMAN]	4.39119	2.62	3	2	2	94.4559	5.37646	1	0.990033	1.30361	1.36874
	A4	Sequence	Protein Group Accessions	Modifications	XCorr	Charge	MH+ [Da]	m/z [Da]	113/113	115/113	114/113	116/113
	High	vLGATLLPDLIQk	P55786-2	N-Term(iTRAQ8plex); K13(iTRAQ8plex)	2.44271	3	1989.26	663.758	1	0.988995	1.19614	1.18645
	High	dVFSPIGER	P55786-2	N-Term(iTRAQ8plex)	1.94848	2	1323.72	662.362	1	0.991072	1.42073	1.57905
P16615-2	Isoform 2 of Sarcoplasmic/endoplasmic reticulum calcium ATPase 2 OS=Homo sapiens GN=ATP2A2 - [AT2A2_HUMAN]	55.6454	21.06	6	12	18	109.62	5.36377	1	0.966615	1.29951	1.33631
	A4	Sequence	Protein Group Accessions	Modifications	XCorr	Charge	MH+ [Da]	m/z [Da]	113/113	115/113	114/113	116/113
	High	iRDEMVATEQER	P16615-2	N-Term(iTRAQ8plex)	5.52953	3	1780.92	594.311	1	0.978837	1.169	1.32488
	High	vGEATETALTcLVEk	P16615-2	N-Term(iTRAQ8plex); C11(Carbamidomethyl); K15(iTRAQ8plex)	4.08725	3	2229.23	743.748	1	1.0317	1.39007	1.60221
	High	nAENAIEALk	O14983-2;P16615-2	N-Term(iTRAQ8plex); K10(iTRAQ8plex)	3.46294	3	1680.98	560.997
	High	eFDELNPSAQR	P16615-2	N-Term(iTRAQ8plex)	3.33637	2	1609.81	805.41	1	0.982131	1.1964	1.40117
	High	wGSNELPAEEGk	P16615-2	N-Term(iTRAQ8plex); K12(iTRAQ8plex)	3.28545	3	1925.02	642.346	1	1.01736	1.37209	1.4019
	High	aEIGIAMGSGTAVAk	O14983-2;P16615-2	N-Term(iTRAQ8plex); K15(iTRAQ8plex)	3.24639	3	1984.14	662.05
	High	eWGSGSDTLR	P16615-2	N-Term(iTRAQ8plex)	2.95397	2	1411.71	706.36	1	1.23302	1.53455	1.68546
	High	eFTLEFSR	O14983-2;P16615-2	N-Term(iTRAQ8plex)	2.85999	2	1332.71	666.859
	High	amGVVVATGVNTEIGk	P16615-2	N-Term(iTRAQ8plex); M2(Oxidation); K16(iTRAQ8plex)	2.75847	3	2170.24	724.084	1	0.940898	1.29951	1.26305
	High	gAPEGVIDR	O14983-2;P16615-2	N-Term(iTRAQ8plex)	2.73002	2	1217.68	609.343
	High	aMGVVVATGVNTEIGk	P16615-2	N-Term(iTRAQ8plex); K16(iTRAQ8plex)	2.67171	3	2154.25	718.754	1	1.30436	1.88159	1.34784
	High	lDEFGEQLSk	O14983-2;P16615-2	N-Term(iTRAQ8plex); K10(iTRAQ8plex)	2.55846	3	1773.98	592
	High	gTAVAIcR	P16615-2	N-Term(iTRAQ8plex); C7(Carbamidomethyl)	2.44618	2	1151.65	576.329	1	0.91001	1.84295	2.40152
	High	iGIFGQDEDVTSk	P16615-2	N-Term(iTRAQ8plex); K13(iTRAQ8plex)	2.22218	3	2017.11	673.04	1	0.790226	0.901907	1.08611
	High	akDIVPGDIVEIAVGDk	P16615-2	N-Term(iTRAQ8plex); K2(iTRAQ8plex); K17(iTRAQ8plex)	2.15723	4	2651.58	663.651	1	0.621903	0.817314	0.819346
	High	aEIGIAmGSGTAVAk	O14983-2;P16615-2	N-Term(iTRAQ8plex); M7(Oxidation); K15(iTRAQ8plex)	2.0225	3	2000.12	667.38
	High	nYLEPAILE	P16615-2	N-Term(iTRAQ8plex)	1.85893	2	1365.76	683.383	1	0.875478	1.07613	0.992598
	High	iSLPVILMDETLk	P16615-2	N-Term(iTRAQ8plex); K13(iTRAQ8plex)	1.58856	3	2080.25	694.089	1	0.630917	0.841556	0.849242
	High	vIMITGDNk	O14983-2;P16615-2	N-Term(iTRAQ8plex); K9(iTRAQ8plex)	1.54005	3	1598.94	533.652
	High	eEMHLEDSANFIk	P16615-2	N-Term(iTRAQ8plex); K13(iTRAQ8plex)	1.43895	3	2171.13	724.38	1	1.16333	1.32612	1.84325
P60709	Actin, cytoplasmic 1 OS=Homo sapiens GN=ACTB PE=1 SV=1 - [ACTB_HUMAN]	191.977	36.8	17	3	12	41.7097	5.47803	1	1.08628	1.29435	1.1923
	A4	Sequence	Protein Group Accessions	Modifications	XCorr	Charge	MH+ [Da]	m/z [Da]	113/113	115/113	114/113	116/113
	High	aVFPSIVGRPR	P68133;P60709;A5A3E0	N-Term(iTRAQ8plex)	4.20223	3	1502.91	501.642
	High	hQGVmVGMGQk	P68133;P60709	N-Term(iTRAQ8plex); M5(Oxidation); K11(iTRAQ8plex)	3.9057	3	1795.98	599.331
	High	hQGVMVGMGQk	P68133;P60709	N-Term(iTRAQ8plex); K11(iTRAQ8plex)	3.84161	4	1779.98	445.751
	High	sYELPDGQVITIGNER	P68133;P60709;Q9BYX7;A5A3E0	N-Term(iTRAQ8plex)	3.68165	3	2095.1	699.038
	High	iWHHTFYNELR	Q9BYX7;P60709;P68133;A5A3E0	N-Term(iTRAQ8plex)	3.57255	4	1819.96	455.745
	High	IWHHTFYNELR	Q9BYX7;P60709;P68133;A5A3E0		3.12861	3	1515.75	505.922
	High	hQGVmVGmGQk	P68133;P60709	N-Term(iTRAQ8plex); M5(Oxidation); M8(Oxidation); K11(iTRAQ8plex)	3.11745	3	1811.98	604.664
	High	eITALAPSTmk	P68133;P60709	N-Term(iTRAQ8plex); M10(Oxidation); K11(iTRAQ8plex)	3.01638	3	1786.03	596.013
	High	aGFAGDDAPR	P68133;P60709;A5A3E0	N-Term(iTRAQ8plex)	2.88512	2	1280.65	640.831
	High	eITALAPSTMk	P68133;P60709	N-Term(iTRAQ8plex); K11(iTRAQ8plex)	2.8522	3	1770.03	590.682
	High	dLTDYLMk	P68133;P60709	N-Term(iTRAQ8plex); K8(iTRAQ8plex)	2.83999	2	1606.9	803.952
	High	SYELPDGQVITIGNER	P68133;P60709;Q9BYX7;A5A3E0		2.83711	2	1790.9	895.952
	High	dSYVGDEAQSk	P68133;P60709	N-Term(iTRAQ8plex); K11(iTRAQ8plex)	2.76475	3	1806.93	602.983
	High	vAPEEHPVLLTEAPLNPk	P60709	N-Term(iTRAQ8plex); K18(iTRAQ8plex)	2.57985	4	2562.48	641.375	1	1.08628	1.29435	1.1923
	High	aVFPSIVGR	P68133;P60709;A5A3E0	N-Term(iTRAQ8plex)	2.57728	2	1249.76	625.383
	High	dLTDYLmk	P68133;P60709	N-Term(iTRAQ8plex); M7(Oxidation); K8(iTRAQ8plex)	2.5551	3	1622.9	541.637
	High	HQGVMVGMGQk	P68133;P60709	K11(iTRAQ8plex)	2.12965	3	1475.78	492.597
	High	gYSFTTTAER	P60709	N-Term(iTRAQ8plex)	1.79482	2	1436.73	718.869	1	1.13312	1.08172	1.15927
	High	dLYANTVLSGGTTmYPGIADR	P60709	N-Term(iTRAQ8plex); M14(Oxidation)	1.49616	3	2535.28	845.763	1	1.02368	1.4876	1.3478
P07954-2	Isoform Cytoplasmic of Fumarate hydratase, mitochondrial OS=Homo sapiens GN=FH - [FUMH_HUMAN]	2.63776	7.71	2	3	3	50.1807	7.40088	1	0.954275	1.29194	1.19389
	A4	Sequence	Protein Group Accessions	Modifications	XCorr	Charge	MH+ [Da]	m/z [Da]	113/113	115/113	114/113	116/113
	High	vAALTGLPFVTAPNk	P07954-2	N-Term(iTRAQ8plex); K15(iTRAQ8plex)	2.63776	3	2107.27	703.095	1	0.864917	1.05023	1.16569
	High	iEYDTFGELk	P07954-2	N-Term(iTRAQ8plex); K10(iTRAQ8plex)	1.98579	3	1823.01	608.34	1	1.05009	1.21176	1.12386
	High	iPVHPNDHVNk	P07954-2	N-Term(iTRAQ8plex); K11(iTRAQ8plex)	1.97779	4	1878.08	470.277	1	0.954275	1.47918	1.28318
P04792	Heat shock protein beta-1 OS=Homo sapiens GN=HSPB1 PE=1 SV=2 - [HSPB1_HUMAN]	24.6353	35.12	3	6	6	22.7685	6.40479	1	0.95984	1.29085	1.42012
	A4	Sequence	Protein Group Accessions	Modifications	XCorr	Charge	MH+ [Da]	m/z [Da]	113/113	115/113	114/113	116/113
	High	lFDQAFGLPR	P04792	N-Term(iTRAQ8plex)	3.51332	2	1467.83	734.418	1	0.890105	1.35988	1.30305
	High	qLSSGVSEIR	P04792	N-Term(iTRAQ8plex)	3.29889	2	1379.78	690.393	1	1.03704	1.28477	1.35998
	High	vSLDVNHFAPDELTVk	P04792	N-Term(iTRAQ8plex); K16(iTRAQ8plex)	3.13123	3	2392.33	798.116	1	0.790962	1.07953	1.23436
	High	dGVVEITGk	P04792	N-Term(iTRAQ8plex); K9(iTRAQ8plex)	2.44682	3	1525.9	509.306	1	0.963729	1.47627	1.55033
	High	aQLGGPEAAk	P04792	N-Term(iTRAQ8plex); K10(iTRAQ8plex)	2.12298	3	1549.92	517.311	1	1.13585	1.8208	1.64221
	High	lATQSNEITIPVTFESR	P04792	N-Term(iTRAQ8plex)	1.24195	3	2210.2	737.404	1	0.892097	1.22489	1.11565
P08107	Heat shock 70 kDa protein 1A/1B OS=Homo sapiens GN=HSPA1A PE=1 SV=5 - [HSP71_HUMAN]	16.112	14.66	5	6	8	70.009	5.65576	1	0.916558	1.28987	1.36771
	A4	Sequence	Protein Group Accessions	Modifications	XCorr	Charge	MH+ [Da]	m/z [Da]	113/113	115/113	114/113	116/113
	High	aQIHDLVLVGGSTR	P08107	N-Term(iTRAQ8plex)	3.86583	3	1770.02	590.678	1	0.649414	0.973955	1.0228
	High	aTAGDTHLGGEDFDNR	P08107	N-Term(iTRAQ8plex)	3.56873	3	1979.94	660.651	1	1.00267	1.30699	1.32574
	High	vEIIANDQGNR	P08107;P11021;P54652;P11142	N-Term(iTRAQ8plex)	3.30275	2	1532.83	766.92
	High	iINEPTAAAIAYGLDR	P08107	N-Term(iTRAQ8plex)	2.17899	3	1992.11	664.709	1	0.770006	0.848464	0.852109
	High	sAVEDEGLk	P08107	N-Term(iTRAQ8plex); K9(iTRAQ8plex)	1.84308	3	1555.88	519.298	1	0.969976	1.44039	1.41101
	High	aFYPEEISSMVLTk	P08107	N-Term(iTRAQ8plex); K14(iTRAQ8plex)	1.79453	3	2223.22	741.745	1	0.866082	1.27296	1.47928
	High	dNNLLGR	P08107	N-Term(iTRAQ8plex)	1.4448	2	1105.63	553.317	1	1.10133	1.72035	1.97762
	High	iTITNDk	P08107;P54652;P11142	N-Term(iTRAQ8plex); K7(iTRAQ8plex)	1.34819	3	1412.86	471.624
P00918	Carbonic anhydrase 2 OS=Homo sapiens GN=CA2 PE=1 SV=2 - [CAH2_HUMAN]	2.06702	14.62	1	3	3	29.2279	7.40088	1	1.00327	1.28748	1.31199
	A4	Sequence	Protein Group Accessions	Modifications	XCorr	Charge	MH+ [Da]	m/z [Da]	113/113	115/113	114/113	116/113
	High	ePISVSSEQVLk	P00918	N-Term(iTRAQ8plex); K12(iTRAQ8plex)	2.06702	3	1924.12	642.046	1	1.0827	1.28748	1.31199
	High	sADFTNFDPR	P00918	N-Term(iTRAQ8plex)	1.38745	2	1473.73	737.368	1	1.00327	1.37517	1.35097
	High	aVQQPDGLAVLGIFLk	P00918	N-Term(iTRAQ8plex); K16(iTRAQ8plex)	1.37368	3	2277.38	759.799	1	0.780565	1.04997	0.790515
P32119	Peroxiredoxin-2 OS=Homo sapiens GN=PRDX2 PE=1 SV=5 - [PRDX2_HUMAN]	14.9321	26.26	2	5	6	21.8782	5.97314	1	0.990546	1.28729	1.40898
	A4	Sequence	Protein Group Accessions	Modifications	XCorr	Charge	MH+ [Da]	m/z [Da]	113/113	115/113	114/113	116/113
	High	qITVNDLPVGR	A0A0A0MSI0;P32119	N-Term(iTRAQ8plex)	3.8173	2	1515.88	758.443
	High	sVDEALR	P32119	N-Term(iTRAQ8plex)	2.44165	2	1093.61	547.311	1	0.996144	1.51066	1.42955
	High	lSEDYGVLk	P32119	N-Term(iTRAQ8plex); K9(iTRAQ8plex)	2.29711	2	1631.95	816.477	1	0.98498	1.28857	1.51854
	High	gLFIIDGk	P32119	N-Term(iTRAQ8plex); K8(iTRAQ8plex)	2.24509	2	1470.91	735.96	1	0.722688	0.846294	0.99319
	High	tDEGIAYR	P32119	N-Term(iTRAQ8plex)	2.04755	2	1228.65	614.827	1	0.851115	1.28601	1.10839
	High	iGkPAPDFk	P32119	N-Term(iTRAQ8plex); K3(iTRAQ8plex); K9(iTRAQ8plex)	1.4907	3	1885.17	629.061	1	1.19608	1.4799	1.3887
P35908	Keratin, type II cytoskeletal 2 epidermal OS=Homo sapiens GN=KRT2 PE=1 SV=2 - [K22E_HUMAN]	5.30803	4.54	1	2	3	65.3932	8.00146	1	0.97985	1.28629	1.29239
	A4	Sequence	Protein Group Accessions	Modifications	XCorr	Charge	MH+ [Da]	m/z [Da]	113/113	115/113	114/113	116/113
	High	iEISELNR	P35908;P04264	N-Term(iTRAQ8plex)	2.79456	2	1277.74	639.372
	High	yLDGLTAER	P35908	N-Term(iTRAQ8plex)	2.51346	2	1341.74	671.373	1	1.15113	1.43236	1.423
	High	lNDLEEALQQAk	P35908	N-Term(iTRAQ8plex); K12(iTRAQ8plex)	1.97451	3	1980.12	660.713	1	0.834058	1.15512	1.17376
Q9Y235	Probable C->U-editing enzyme APOBEC-2 OS=Homo sapiens GN=APOBEC2 PE=1 SV=1 - [ABEC2_HUMAN]	4.34975	12.95	1	3	3	25.6869	4.84326	1	0.98201	1.28597	1.52086
	A4	Sequence	Protein Group Accessions	Modifications	XCorr	Charge	MH+ [Da]	m/z [Da]	113/113	115/113	114/113	116/113
	High	lLILVGR	Q9Y235	N-Term(iTRAQ8plex)	2.42552	2	1087.75	544.38	1	0.998812	1.30873	1.48075
	High	lPANFFk	Q9Y235	N-Term(iTRAQ8plex); K7(iTRAQ8plex)	1.85789	3	1444.88	482.299	1	0.96549	1.2636	1.56205
	High	eLIELPPFEIVTGER	Q9Y235	N-Term(iTRAQ8plex)	1.62128	3	2046.15	682.72	1	0.436714	0.733293	0.723725
P30041	Peroxiredoxin-6 OS=Homo sapiens GN=PRDX6 PE=1 SV=3 - [PRDX6_HUMAN]	5.14492	15.63	1	3	3	25.0192	6.37939	1	1.02245	1.28019	1.47796
	A4	Sequence	Protein Group Accessions	Modifications	XCorr	Charge	MH+ [Da]	m/z [Da]	113/113	115/113	114/113	116/113
	High	dGDSVMVLPTIPEEEAk	P30041	N-Term(iTRAQ8plex); K17(iTRAQ8plex)	2.72148	3	2438.3	813.439	1	1.01568	1.48964	1.56467
	High	lPFPIIDDR	P30041	N-Term(iTRAQ8plex)	2.42343	2	1389.81	695.406	1	0.835261	0.963743	1.16744
	High	vVFVFGPDk	P30041	N-Term(iTRAQ8plex); K9(iTRAQ8plex)	1.84447	3	1615.97	539.328	1	1.05036	1.24894	1.44196
P13073	Cytochrome c oxidase subunit 4 isoform 1, mitochondrial OS=Homo sapiens GN=COX4I1 PE=1 SV=1 - [COX41_HUMAN]	6.47872	24.26	5	4	4	19.564	9.51025	1	0.94722	1.27464	1.56884
	A4	Sequence	Protein Group Accessions	Modifications	XCorr	Charge	MH+ [Da]	m/z [Da]	113/113	115/113	114/113	116/113
	High	vNPIQGLASk	P13073	N-Term(iTRAQ8plex); K10(iTRAQ8plex)	2.51895	3	1635	545.672	1	0.918524	1.30759	1.09826
	High	sEDFSLPAYMDR	P13073	N-Term(iTRAQ8plex)	1.99825	2	1734.83	867.918	1	0.976812	1.24252	1.54623
	High	eSFAEMNR	P13073	N-Term(iTRAQ8plex)	1.96151	2	1287.63	644.319	1	0.979815	1.5492	1.59179
	High	aSWSSLSMDEk	P13073	N-Term(iTRAQ8plex); K11(iTRAQ8plex)	1.41845	3	1848.97	616.994	1	0.861354	1.18681	2.55787
Q9UKX3	Myosin-13 OS=Homo sapiens GN=MYH13 PE=1 SV=2 - [MYH13_HUMAN]	323.04	16.31	2	2	36	223.465	5.68115	1	0.843061	1.27259	1.10943
	A4	Sequence	Protein Group Accessions	Modifications	XCorr	Charge	MH+ [Da]	m/z [Da]	113/113	115/113	114/113	116/113
	High	rDLEEATLQHEATAATLR	Q9UKX3;P12882;Q9UKX2	N-Term(iTRAQ8plex)	6.26583	3	2329.24	777.086
	High	dLEEATLQHEATAATLR	Q9UKX3;P12882;Q9UKX2	N-Term(iTRAQ8plex)	5.82926	3	2173.14	725.051
	High	eQDTSAHLER	Q9UKX3;P12882;Q9UKX2;Q9Y623;P12883	N-Term(iTRAQ8plex)	4.19294	3	1489.75	497.256
	High	lQQFFNHHMFVLEQEEYkk	Q9UKX3;P12882;Q9UKX2;Q9Y623;P12883	N-Term(iTRAQ8plex); K18(iTRAQ8plex); K19(iTRAQ8plex)	4.07	5	3407.83	682.372
	High	lQQFFNHHmFVLEQEEYkk	Q9UKX3;P12882;Q9UKX2;Q9Y623;P12883	N-Term(iTRAQ8plex); M9(Oxidation); K18(iTRAQ8plex); K19(iTRAQ8plex)	3.93476	5	3423.83	685.572
	High	lASADIETYLLEk	Q9UKX3;P12882;Q9UKX2;Q9Y623;P12883	N-Term(iTRAQ8plex); K13(iTRAQ8plex)	3.8269	3	2074.19	692.068
	High	aITDAAmmAEELk	Q9UKX3;P12882;Q9UKX2;Q9Y623;P12883	N-Term(iTRAQ8plex); M7(Oxidation); M8(Oxidation); K13(iTRAQ8plex)	3.8004	3	2034.07	678.695
	High	aNSEVAQWR	Q9UKX3;P12882;Q9Y623;P12883	N-Term(iTRAQ8plex)	3.68226	2	1364.72	682.864
	High	lQQFFNHHmFVLEQEEYk	Q9UKX3;P12882;Q9UKX2;Q9Y623;P12883	N-Term(iTRAQ8plex); M9(Oxidation); K18(iTRAQ8plex)	3.67007	4	2991.53	748.639
	High	qREEQAEPDGTEVADk	Q9UKX3;P12882;Q9UKX2;Q9Y623	N-Term(iTRAQ8plex); K16(iTRAQ8plex)	3.63129	4	2410.23	603.313
	High	dPLNETVVGLYQk	Q9UKX3;P12882;Q9UKX2;Q9Y623;P12883	N-Term(iTRAQ8plex); K13(iTRAQ8plex)	3.56108	3	2084.18	695.399
	High	aITDAAMmAEELk	Q9UKX3;P12882;Q9UKX2;Q9Y623;P12883	N-Term(iTRAQ8plex); M8(Oxidation); K13(iTRAQ8plex)	3.52081	3	2018.08	673.364
	High	aGLLGLLEEMR	Q9UKX3;P12882;Q9UKX2;P12883	N-Term(iTRAQ8plex)	3.51067	2	1505.87	753.438
	High	aITDAAMMAEELk	Q9UKX3;P12882;Q9UKX2;Q9Y623;P12883	N-Term(iTRAQ8plex); K13(iTRAQ8plex)	3.41034	3	2002.08	668.032
	High	eEQAEPDGTEVADk	Q9UKX3;P12882;Q9UKX2;Q9Y623	N-Term(iTRAQ8plex); K14(iTRAQ8plex)	3.33322	3	2126.07	709.361
	High	nkDPLNETVVGLYQk	Q9UKX3;P12882;Q9UKX2;Q9Y623;P12883	N-Term(iTRAQ8plex); K2(iTRAQ8plex); K15(iTRAQ8plex)	3.23699	4	2630.53	658.388
	High	aITDAAMMAEELkk	Q9UKX3;P12882;Q9UKX2;Q9Y623;P12883	N-Term(iTRAQ8plex); K13(iTRAQ8plex); K14(iTRAQ8plex)	3.04034	4	2434.39	609.353
	High	sLSTELFk	Q9UKX3;P12882;Q9Y623;P12883	N-Term(iTRAQ8plex); K8(iTRAQ8plex)	3.0181	2	1532.91	766.961
	High	eLEEISER	Q9UKX3;P12882;Q9UKX2;Q9Y623;P12883	N-Term(iTRAQ8plex)	3.00353	2	1308.69	654.851
	High	rEAEFQk	Q9UKX3;P12882;Q9UKX2;Q9Y623;P12883	N-Term(iTRAQ8plex); K7(iTRAQ8plex)	2.99408	3	1515.88	505.964
	High	lTGAVMHYGNMk	Q9UKX3;P12882;Q9Y623	N-Term(iTRAQ8plex); K12(iTRAQ8plex)	2.93964	3	1930.05	644.022
	High	lDEAEQLALk	Q9UKX3;P12882;Q9UKX2;Q9Y623;P12883	N-Term(iTRAQ8plex); K10(iTRAQ8plex)	2.93335	3	1738.02	580.012
	High	eQYEEEQEAk	Q9UKX3;P12882;Q9Y623	N-Term(iTRAQ8plex); K10(iTRAQ8plex)	2.93197	3	1890.95	630.989
	High	iNQQLDTk	Q9UKX3;P12882;Q9UKX2;Q9Y623	N-Term(iTRAQ8plex); K8(iTRAQ8plex)	2.90999	2	1567.92	784.466
	High	yETDAIQR	Q9UKX3;P12882;Q9UKX2;Q9Y623;P12883	N-Term(iTRAQ8plex)	2.84955	2	1299.68	650.346
	High	vGNEYVTk	Q9UKX3;P12882;Q9UKX2;P12883	N-Term(iTRAQ8plex); K8(iTRAQ8plex)	2.84705	2	1517.88	759.442
	High	aDIAESQVNk	Q9UKX3;P12882;Q9UKX2;Q9Y623;P12883	N-Term(iTRAQ8plex); K10(iTRAQ8plex)	2.79501	3	1682.95	561.656
	High	aGLLGLLEEMRDEk	Q9UKX3;P12882	N-Term(iTRAQ8plex); K14(iTRAQ8plex)	2.78531	3	2182.24	728.085
	High	mFLWMVTR	Q9UKX3;P12882;Q9Y623	N-Term(iTRAQ8plex)	2.77734	2	1387.76	694.381
	High	tEELEEAk	Q9UKX3;P12882;Q9UKX2;Q9Y623;P12883	N-Term(iTRAQ8plex); K8(iTRAQ8plex)	2.76369	2	1556.86	778.934
	High	hDcDLLR	Q9UKX3;P12882;Q9UKX2;Q9Y623;P12883	N-Term(iTRAQ8plex); C3(Carbamidomethyl)	2.70191	3	1232.64	411.55
	High	aGLLGLLEEmR	Q9UKX3;P12882;Q9UKX2;P12883	N-Term(iTRAQ8plex); M10(Oxidation)	2.59389	3	1521.86	507.959
	High	nKDPLNETVVGLYQk	Q9UKX3;P12882;Q9UKX2;Q9Y623;P12883	N-Term(iTRAQ8plex); K15(iTRAQ8plex)	2.58006	4	2326.32	582.336
	High	lYDQHLGk	Q9UKX3;Q9UKX2	N-Term(iTRAQ8plex); K8(iTRAQ8plex)	2.54798	3	1581.92	527.979
	High	iLYADFk	Q9UKX3;P12882;Q9UKX2;Q9Y623	N-Term(iTRAQ8plex); K7(iTRAQ8plex)	2.39255	2	1477.89	739.448
	High	mVSLLQEk	Q9UKX3;P12883	N-Term(iTRAQ8plex); K8(iTRAQ8plex)	2.30333	2	1555.93	778.471
	High	aITDAAmMAEELkk	Q9UKX3;P12882;Q9UKX2;Q9Y623;P12883	N-Term(iTRAQ8plex); M7(Oxidation); K13(iTRAQ8plex); K14(iTRAQ8plex)	2.08143	4	2450.39	613.352
	High	aGLLGLLEEmRDEk	Q9UKX3;P12882	N-Term(iTRAQ8plex); M10(Oxidation); K14(iTRAQ8plex)	1.99569	4	2198.24	550.314
	High	lQDLVDk	Q9UKX3;P12882;Q9UKX2;Q9Y623;P12883	N-Term(iTRAQ8plex); K7(iTRAQ8plex)	1.91554	2	1438.88	719.941
	High	nLEQTVk	Q9UKX3;P12882	N-Term(iTRAQ8plex); K7(iTRAQ8plex)	1.9065	2	1439.87	720.44
	High	lTGAVmHYGNMk	Q9UKX3;P12882;Q9Y623	N-Term(iTRAQ8plex); M6(Oxidation); K12(iTRAQ8plex)	1.87884	3	1946.04	649.352
	High	iHFGATGk	Q9UKX3;Q9Y623;P12883	N-Term(iTRAQ8plex); K8(iTRAQ8plex)	1.87436	2	1438.86	719.935
	High	lEQQTDDLEGSLEQEk	Q9UKX3	N-Term(iTRAQ8plex); K16(iTRAQ8plex)	1.49545	3	2470.3	824.105	1	1.05813	1.52523	1.29515
	High	mEIDDmASNIEALSk	Q9UKX3	N-Term(iTRAQ8plex); M6(Oxidation); K15(iTRAQ8plex)	1.40777	4	2291.17	573.549	1	0.671704	1.0618	0.950339
P31930	Cytochrome b-c1 complex subunit 1, mitochondrial OS=Homo sapiens GN=UQCRC1 PE=1 SV=3 - [QCR1_HUMAN]	15.8146	9.58	1	4	4	52.6124	6.3667	1	0.96572	1.26844	1.18217
	A4	Sequence	Protein Group Accessions	Modifications	XCorr	Charge	MH+ [Da]	m/z [Da]	113/113	115/113	114/113	116/113
	High	nALVSHLDGTTPVcEDIGR	P31930	N-Term(iTRAQ8plex); C14(Carbamidomethyl)	3.97571	3	2358.2	786.739	1	0.848278	1.35286	1.19332
	High	rIPLAEWESR	P31930	N-Term(iTRAQ8plex)	3.97029	3	1560.88	520.966	1	0.96572	1.10158	1.11467
	High	iAEVDASVVR	P31930	N-Term(iTRAQ8plex)	2.64246	2	1362.79	681.899	1	1.07243	1.22891	1.18217
	High	sLLTYGR	P31930	N-Term(iTRAQ8plex)	2.28465	2	1113.66	557.332	1	1.04062	1.26844	1.37544
B4DJ81	NADH-ubiquinone oxidoreductase 75 kDa subunit, mitochondrial OS=Homo sapiens GN=NDUFS1 PE=1 SV=1 - [B4DJ81_HUMAN]	5.53208	6.55	6	3	3	66.879	5.37646	1	0.942242	1.26545	1.28907
	A4	Sequence	Protein Group Accessions	Modifications	XCorr	Charge	MH+ [Da]	m/z [Da]	113/113	115/113	114/113	116/113
	High	nDGAAILAAVSSIAQk	B4DJ81	N-Term(iTRAQ8plex); K16(iTRAQ8plex)	3.40183	3	2137.24	713.085	1	0.942242	1.20653	1.05184
	High	vAVTPPGLAR	B4DJ81	N-Term(iTRAQ8plex)	2.13026	2	1284.79	642.9	1	0.970606	1.64005	1.33413
	High	vLFLLGADGGcITR	B4DJ81	N-Term(iTRAQ8plex); C11(Carbamidomethyl)	1.50072	2	1796	898.506	1	0.926544	1.26545	1.28907
Q5TA01	Glutathione S-transferase omega-1 (Fragment) OS=Homo sapiens GN=GSTO1 PE=1 SV=1 - [Q5TA01_HUMAN]	1.73516	8.33	5	2	2	20.9247	6.55127	1	0.915491	1.25936	1.17348
	A4	Sequence	Protein Group Accessions	Modifications	XCorr	Charge	MH+ [Da]	m/z [Da]	113/113	115/113	114/113	116/113
	High	fcPFAER	Q5TA01	N-Term(iTRAQ8plex); C2(Carbamidomethyl)	1.73516	2	1230.62	615.815	1	1.05637	1.57358	1.45554
	High	mILELFSk	Q5TA01	N-Term(iTRAQ8plex); K8(iTRAQ8plex)	1.50488	3	1588.96	530.326	1	0.793402	1.00788	0.946084
P20774	Mimecan OS=Homo sapiens GN=OGN PE=1 SV=1 - [MIME_HUMAN]	2.34518	6.04	1	2	2	33.9009	5.63037	1	0.905863	1.25667	1.30541
	A4	Sequence	Protein Group Accessions	Modifications	XCorr	Charge	MH+ [Da]	m/z [Da]	113/113	115/113	114/113	116/113
	High	eSAYLYAR	P20774	N-Term(iTRAQ8plex)	2.34518	2	1276.68	638.846	1	0.966607	1.32595	1.36985
	High	lEGNPIVLGk	P20774	N-Term(iTRAQ8plex); K10(iTRAQ8plex)	1.12234	3	1648.03	550.014	1	0.848936	1.191	1.244
P07195	L-lactate dehydrogenase B chain OS=Homo sapiens GN=LDHB PE=1 SV=2 - [LDHB_HUMAN]	7.58106	15.87	4	3	4	36.6151	6.04932	1	0.933749	1.2541	1.15258
	A4	Sequence	Protein Group Accessions	Modifications	XCorr	Charge	MH+ [Da]	m/z [Da]	113/113	115/113	114/113	116/113
	High	vIGSGcNLDSAR	P00338;P07195	N-Term(iTRAQ8plex); C6(Carbamidomethyl)	3.40578	2	1552.81	776.906
	High	sLADELALVDVLEDk	P07195	N-Term(iTRAQ8plex); K15(iTRAQ8plex)	2.11278	3	2238.27	746.762	1	0.805853	0.648895	0.819122
	High	lIAPVAEEEATVPNNk	P07195	N-Term(iTRAQ8plex); K16(iTRAQ8plex)	1.67189	3	2303.31	768.44	1	1.11607	1.75228	1.36302
	High	sADTLWDIQk	P07195	N-Term(iTRAQ8plex); K10(iTRAQ8plex)	1.4733	3	1785	595.671	1	0.888739	0.968431	1.03005
P06733	Alpha-enolase OS=Homo sapiens GN=ENO1 PE=1 SV=2 - [ENOA_HUMAN]	27.0581	17.74	3	4	6	47.1393	7.38623	1	0.995324	1.25385	1.35129
	A4	Sequence	Protein Group Accessions	Modifications	XCorr	Charge	MH+ [Da]	m/z [Da]	113/113	115/113	114/113	116/113
	High	vNQIGSVTESLQAck	P06733;P13929	N-Term(iTRAQ8plex); C14(Carbamidomethyl); K15(iTRAQ8plex)	4.65447	3	2242.23	748.082
	High	aAVPSGASTGIYEALELR	P06733;P13929	N-Term(iTRAQ8plex)	4.13397	2	2109.15	1055.08
	High	gNPTVEVDLFTSk	P06733	N-Term(iTRAQ8plex); K13(iTRAQ8plex)	3.05656	3	2015.13	672.381	1	1.02299	1.24385	1.32085
	High	yISPDQLADLYk	P06733	N-Term(iTRAQ8plex); K12(iTRAQ8plex)	2.16703	3	2034.14	678.718	1	0.968408	1.26393	1.4507
	High	VNQIGSVTESLQAck	P06733;P13929	C14(Carbamidomethyl); K15(iTRAQ8plex)	1.74699	3	1938.03	646.681
	High	iEEELGSk	P06733	N-Term(iTRAQ8plex); K8(iTRAQ8plex)	1.71228	3	1512.87	504.963	1	1.06081	1.32622	1.38243
	High	lMIEMDGTENk	P06733	N-Term(iTRAQ8plex); K11(iTRAQ8plex)	1.44369	3	1889	630.337	1	0.885958	1.10973	1.16156
C9K0P5	Glycerol-3-phosphate dehydrogenase 1-like protein (Fragment) OS=Homo sapiens GN=GPD1L PE=1 SV=4 - [C9K0P5_HUMAN]	2.19191	12.6	3	2	2	14.0983	5.13525	1	0.787005	1.25161	1.27424
	A4	Sequence	Protein Group Accessions	Modifications	XCorr	Charge	MH+ [Da]	m/z [Da]	113/113	115/113	114/113	116/113
	High	icDEITGR	C9K0P5	N-Term(iTRAQ8plex); C2(Carbamidomethyl)	2.19191	2	1267.66	634.334	1	0.875304	1.53123	1.59904
	High	aLGITLIk	C9K0P5	N-Term(iTRAQ8plex); K8(iTRAQ8plex)	1.51694	3	1436.97	479.662	1	0.707613	1.02305	1.01542
Q14315-2	Isoform 2 of Filamin-C OS=Homo sapiens GN=FLNC - [FLNC_HUMAN]	32.327	6.32	15	13	13	287.102	5.97314	1	1.02885	1.25152	1.32689
	A4	Sequence	Protein Group Accessions	Modifications	XCorr	Charge	MH+ [Da]	m/z [Da]	113/113	115/113	114/113	116/113
	High	dAGEGGLSLAVEGPSk	Q14315-2	N-Term(iTRAQ8plex); K16(iTRAQ8plex)	3.49195	3	2095.15	699.053	1	1.16774	1.57384	1.54965
	High	eVTTEFTVDAR	Q14315-2	N-Term(iTRAQ8plex)	2.83607	2	1571.82	786.416	1	0.972591	1.10952	1.19239
	High	lEPGGGAEAQAVR	Q14315-2	N-Term(iTRAQ8plex)	2.70664	2	1558.85	779.931	1	1.19039	1.22302	1.28048
	High	sPFEVQVSPEAGVQk	Q14315-2	N-Term(iTRAQ8plex); K15(iTRAQ8plex)	2.62036	3	2210.23	737.415	1	1.1045	1.51066	1.39586
	High	iTESDLSQLTASIR	Q14315-2	N-Term(iTRAQ8plex)	2.59518	2	1838.02	919.512	1	1.01327	1.25681	1.55839
	High	gAGTGGLGLTVEGPcEAk	Q14315-2	N-Term(iTRAQ8plex); C15(Carbamidomethyl); K18(iTRAQ8plex)	2.48858	3	2282.23	761.415	1	1.01379	1.36524	1.37255
	High	vTVLFAGQNIER	Q14315-2	N-Term(iTRAQ8plex)	2.48756	2	1650.95	825.978	1	0.930872	2.65888	1.15382
	High	qAPSIATIGSTcDLNLk	Q14315-2	N-Term(iTRAQ8plex); C12(Carbamidomethyl); K17(iTRAQ8plex)	2.33776	3	2397.33	799.781	1	1.08848	1.25853	1.3878
	High	iLVGPSEIGDASk	Q14315-2	N-Term(iTRAQ8plex); K13(iTRAQ8plex)	2.29151	3	1894.11	632.043	1	0.961981	1.23551	1.26101
	High	gELTGEVR	Q14315-2	N-Term(iTRAQ8plex)	2.28693	2	1164.65	582.829
	High	dLAEDAPWk	Q14315-2	N-Term(iTRAQ8plex); K9(iTRAQ8plex)	2.08342	3	1652.91	551.641	1	0.946316	1.10798	1.19965
	High	aFGPGLEGGLVNk	Q14315-2	N-Term(iTRAQ8plex); K13(iTRAQ8plex)	2.05699	3	1867.09	623.034	1	0.986614	1.24892	1.33531
	High	aTIRPVFDPSk	Q14315-2	N-Term(iTRAQ8plex); K11(iTRAQ8plex)	1.87329	3	1839.1	613.703	1	1.04413	1.22516	1.31913
P51884	Lumican OS=Homo sapiens GN=LUM PE=1 SV=2 - [LUM_HUMAN]	10.277	15.38	1	5	5	38.4048	6.60986	1	1.08615	1.25128	1.35089
	A4	Sequence	Protein Group Accessions	Modifications	XCorr	Charge	MH+ [Da]	m/z [Da]	113/113	115/113	114/113	116/113
	High	sLEDLQLTHNk	P51884	N-Term(iTRAQ8plex); K11(iTRAQ8plex)	3.26035	3	1906.08	636.032	1	1.08615	1.25128	1.35089
	High	fNALQYLR	P51884	N-Term(iTRAQ8plex)	2.70202	2	1328.76	664.886	1	0.937035	1.05562	1.1296
	High	eDAVSAAFk	P51884	N-Term(iTRAQ8plex); K9(iTRAQ8plex)	2.30666	3	1545.88	515.964	1	1.1545	1.91383	1.42219
	High	nNQIDHIDEk	P51884	N-Term(iTRAQ8plex); K10(iTRAQ8plex)	2.00794	3	1833.99	612.002	1	1.13386	1.3488	1.35995
	High	sLEYLDLSFNQIAR	P51884	N-Term(iTRAQ8plex)	1.82013	3	1973.05	658.356	1	0.703631	0.898914	0.863089
P13645	Keratin, type I cytoskeletal 10 OS=Homo sapiens GN=KRT10 PE=1 SV=6 - [K1C10_HUMAN]	7.39855	11.13	1	5	6	58.7917	5.21143	1	0.945868	1.24844	1.26834
	A4	Sequence	Protein Group Accessions	Modifications	XCorr	Charge	MH+ [Da]	m/z [Da]	113/113	115/113	114/113	116/113
	High	aLEESNYELEGk	P13645	N-Term(iTRAQ8plex); K12(iTRAQ8plex)	2.69847	3	1990.06	664.025	1	0.91848	1.24844	1.19084
	High	qSVEADINGLR	P13645	N-Term(iTRAQ8plex)	2.6011	2	1505.82	753.412	1	1.09276	1.24943	1.3664
	High	lASYLDk	P13645;P35527	N-Term(iTRAQ8plex); K7(iTRAQ8plex)	2.09898	2	1417.85	709.428
	High	vLDELTLTk	P13645	N-Term(iTRAQ8plex); K9(iTRAQ8plex)	1.95184	3	1640.01	547.342	1	0.869374	0.917023	1.0252
	High	dAEAWFNEk	P13645	N-Term(iTRAQ8plex); K9(iTRAQ8plex)	1.75779	3	1717.9	573.304	1	0.945868	1.1242	1.26834
	High	aETEcQNTEYQQLLDIk	P13645	N-Term(iTRAQ8plex); C5(Carbamidomethyl); K17(iTRAQ8plex)	1.57237	3	2691.37	897.797	1	1.12118	1.78698	1.97213
P49748-2	Isoform 2 of Very long-chain specific acyl-CoA dehydrogenase, mitochondrial OS=Homo sapiens GN=ACADVL - [ACADV_HUMAN]	4.41637	4.58	4	3	3	68.0152	8.55811	1	0.927691	1.2471	1.32787
	A4	Sequence	Protein Group Accessions	Modifications	XCorr	Charge	MH+ [Da]	m/z [Da]	113/113	115/113	114/113	116/113
	High	iFEGTNDILR	P49748-2	N-Term(iTRAQ8plex)	2.58688	2	1481.83	741.418	1	1.04159	1.45872	1.52417
	High	gGVVTSNPLGF	P49748-2	N-Term(iTRAQ8plex)	1.82949	2	1351.76	676.382	1	0.632888	0.914329	0.925663
	High	gILLFGTk	P49748-2	N-Term(iTRAQ8plex); K8(iTRAQ8plex)	1.70791	3	1456.94	486.318	1	0.927691	1.2471	1.32787
B0YJC4	Vimentin OS=Homo sapiens GN=VIM PE=1 SV=1 - [B0YJC4_HUMAN]	18.1438	19.72	7	6	9	49.6231	5.24951	1	0.96482	1.24518	1.22618
	A4	Sequence	Protein Group Accessions	Modifications	XCorr	Charge	MH+ [Da]	m/z [Da]	113/113	115/113	114/113	116/113
	High	lGDLYEEEMR	B0YJC4	N-Term(iTRAQ8plex)	3.07894	2	1558.77	779.891	1	0.847892	1.14373	1.2983
	High	fADLSEAANR	B0YJC4	N-Term(iTRAQ8plex)	3.03464	2	1397.73	699.368	1	1.10191	1.39539	1.34405
	High	nLQEAEEWYk	B0YJC4	N-Term(iTRAQ8plex); K10(iTRAQ8plex)	2.7234	3	1918.01	640.009	1	0.966288	1.18918	1.32812
	High	lLEGEESR	P17661;B0YJC4	N-Term(iTRAQ8plex)	2.41957	2	1236.67	618.84
	High	vELQELNDR	P17661;B0YJC4	N-Term(iTRAQ8plex)	2.41294	2	1419.77	710.391
	High	qDVDNASLAR	B0YJC4	N-Term(iTRAQ8plex)	2.3068	2	1392.74	696.872	1	0.963354	1.2852	1.09375
	High	eYQDLLNVk	P17661;B0YJC4	N-Term(iTRAQ8plex); K9(iTRAQ8plex)	2.16749	3	1730	577.337
	High	iLLAELEQLk	B0YJC4	N-Term(iTRAQ8plex); K10(iTRAQ8plex)	1.60708	3	1778.13	593.383	1	0.835228	1.87059	0.840168
	High	dNLAEDIMR	B0YJC4	N-Term(iTRAQ8plex)	1.54153	2	1380.72	690.866	1	1.04837	1.2064	1.15807
P22061	Protein-L-isoaspartate(D-aspartate) O-methyltransferase OS=Homo sapiens GN=PCMT1 PE=1 SV=4 - [PIMT_HUMAN]	2.22752	11.89	5	2	2	24.6206	7.21045	1	0.904979	1.24406	1.23936
	A4	Sequence	Protein Group Accessions	Modifications	XCorr	Charge	MH+ [Da]	m/z [Da]	113/113	115/113	114/113	116/113
	High	vIGIDHIk	P22061	N-Term(iTRAQ8plex); K8(iTRAQ8plex)	2.22752	3	1502.95	501.656	1	0.977218	1.40333	1.65383
	High	lILPVGPAGGNQMLEQYDk	P22061	N-Term(iTRAQ8plex); K19(iTRAQ8plex)	0.954902	3	2651.46	884.493	1	0.838081	1.10285	0.928764
P17661	Desmin OS=Homo sapiens GN=DES PE=1 SV=3 - [DESM_HUMAN]	66.2361	37.87	1	16	19	53.5032	5.2749	1	1.04526	1.24364	1.26501
	A4	Sequence	Protein Group Accessions	Modifications	XCorr	Charge	MH+ [Da]	m/z [Da]	113/113	115/113	114/113	116/113
	High	eEAENNLAAFR	P17661	N-Term(iTRAQ8plex)	4.44695	2	1567.8	784.403	1	1.08172	1.32545	1.28041
	High	vAELYEEELR	P17661	N-Term(iTRAQ8plex)	3.88055	2	1554.83	777.919	1	1.07103	1.06535	1.24979
	High	dNLLDDLQR	P17661	N-Term(iTRAQ8plex)	3.72007	2	1405.76	703.383	1	1.04349	1.07881	1.17958
	High	tSGGAGGLGSLR	P17661	N-Term(iTRAQ8plex)	3.53913	2	1336.75	668.877	1	1.18447	1.38818	1.35352
	High	nISEAEEWYk	P17661	N-Term(iTRAQ8plex); K10(iTRAQ8plex)	3.37322	3	1876.99	626.335	1	1.04727	1.21436	1.30285
	High	qVEVLTNQR	P17661	N-Term(iTRAQ8plex)	3.11555	2	1390.79	695.901	1	0.930072	1.1247	1.2162
	High	aDVDAATLAR	P17661	N-Term(iTRAQ8plex)	3.07533	2	1306.73	653.867	1	1.10854	1.36917	1.44059
	High	rIESLNEEIAFLk	P17661	N-Term(iTRAQ8plex); K13(iTRAQ8plex)	3.05147	4	2170.27	543.324	1	0.902299	1.11227	0.909741
	High	iESLNEEIAFLk	P17661	N-Term(iTRAQ8plex); K12(iTRAQ8plex)	3.04436	3	2014.17	672.062	1	1.07633	0.958204	1.06177
	High	iNLPIQTYSALNFR	P17661	N-Term(iTRAQ8plex)	2.82318	3	1954.11	652.042	1	0.864504	0.909084	0.947996
	High	vSDLTQAANk	P17661	N-Term(iTRAQ8plex); K10(iTRAQ8plex)	2.70394	3	1654.96	552.325	1	1.02489	1.39516	1.45831
	High	fASEASGYQDNIAR	P17661	N-Term(iTRAQ8plex)	2.51472	3	1832.91	611.641	1	1.06034	1.33658	1.40179
	High	lLEGEESR	P17661;B0YJC4	N-Term(iTRAQ8plex)	2.41957	2	1236.67	618.84
	High	vELQELNDR	P17661;B0YJC4	N-Term(iTRAQ8plex)	2.41294	2	1419.77	710.391
	High	vHEEEIR	P17661	N-Term(iTRAQ8plex)	2.37275	3	1215.66	405.893	1	1.05892	1.61416	1.73632
	High	eYQDLLNVk	P17661;B0YJC4	N-Term(iTRAQ8plex); K9(iTRAQ8plex)	2.16749	3	1730	577.337
	High	lQEEIQLk	P17661	N-Term(iTRAQ8plex); K8(iTRAQ8plex)	2.10202	3	1608.98	536.997	1	1.141	1.53188	1.35997
	High	gTNDSLMR	P17661	N-Term(iTRAQ8plex)	1.82524	2	1197.62	599.311	1	0.914569	1.29209	1.7059
	High	fANYIEk	P17661	N-Term(iTRAQ8plex); K7(iTRAQ8plex)	1.68202	2	1492.86	746.934	1	0.90044	1.01134	1.17511
C9JEY0	Trifunctional enzyme subunit beta, mitochondrial (Fragment) OS=Homo sapiens GN=HADHB PE=1 SV=4 - [C9JEY0_HUMAN]	7.62866	12.08	5	2	2	16.0616	10.0669	1	1.03544	1.23255	1.38262
	A4	Sequence	Protein Group Accessions	Modifications	XCorr	Charge	MH+ [Da]	m/z [Da]	113/113	115/113	114/113	116/113
	High	aALTGLLHR	C9JEY0	N-Term(iTRAQ8plex)	2.96398	3	1255.78	419.266	1	1.00011	1.27446	1.38262
	High	nVVVVDGVR	C9JEY0	N-Term(iTRAQ8plex)	2.25201	2	1260.76	630.882	1	1.03928	1.20024	1.34996
P02787	Serotransferrin OS=Homo sapiens GN=TF PE=1 SV=3 - [TRFE_HUMAN]	17.5734	11.03	1	6	6	77.0136	7.12256	1	0.969529	1.23146	1.2796
	A4	Sequence	Protein Group Accessions	Modifications	XCorr	Charge	MH+ [Da]	m/z [Da]	113/113	115/113	114/113	116/113
	High	aDRDQYELLcLDNTR	P02787	N-Term(iTRAQ8plex); C10(Carbamidomethyl)	4.71571	3	2186.08	729.365	1	1.02916	1.45878	1.29559
	High	dYELLcLDGTR	P02787	N-Term(iTRAQ8plex); C6(Carbamidomethyl)	3.16638	2	1658.84	829.922	1	1.03624	1.37863	1.48677
	High	sVIPSDGPSVAcVk	P02787	N-Term(iTRAQ8plex); C12(Carbamidomethyl); K14(iTRAQ8plex)	2.5904	3	2024.13	675.381	1	0.969529	1.17599	1.29012
	High	eDPQTFYYAVAVVk	P02787	N-Term(iTRAQ8plex); K14(iTRAQ8plex)	2.54443	3	2238.22	746.745	1	0.779235	0.799457	0.924002
	High	iEcVSAETTEDcIAk	P02787	N-Term(iTRAQ8plex); C3(Carbamidomethyl); C12(Carbamidomethyl); K15(iTRAQ8plex)	2.15414	3	2334.18	778.731	1	0.902043	1.23146	1.2796
	High	yLGEEYVk	P02787	N-Term(iTRAQ8plex); K8(iTRAQ8plex)	1.64397	3	1608.91	536.976	1	0.992069	1.15472	1.12804
H7C0R7	NADH-cytochrome b5 reductase 1 (Fragment) OS=Homo sapiens GN=CYB5R1 PE=1 SV=1 - [H7C0R7_HUMAN]	7.18036	13.27	2	3	3	24.8881	8.93896	1	1.01805	1.2257	1.4168
	A4	Sequence	Protein Group Accessions	Modifications	XCorr	Charge	MH+ [Da]	m/z [Da]	113/113	115/113	114/113	116/113
	High	eDLEELQAR	H7C0R7	N-Term(iTRAQ8plex)	2.65039	2	1406.74	703.876	1	1.10966	1.41637	1.64025
	High	gPSGLLTYTGk	H7C0R7	N-Term(iTRAQ8plex); K11(iTRAQ8plex)	2.28327	3	1702	568.006	1	1.01805	1.2257	1.4168
	High	lWFTLDHPPk	H7C0R7	N-Term(iTRAQ8plex); K10(iTRAQ8plex)	2.2467	3	1862.08	621.365	1	0.934774	1.12144	1.11234
P00505	Aspartate aminotransferase, mitochondrial OS=Homo sapiens GN=GOT2 PE=1 SV=3 - [AATM_HUMAN]	18.792	23.26	2	8	8	47.4873	9.01221	1	1.09161	1.22013	1.15748
	A4	Sequence	Protein Group Accessions	Modifications	XCorr	Charge	MH+ [Da]	m/z [Da]	113/113	115/113	114/113	116/113
	High	fVTVQTISGTGALR	P00505	N-Term(iTRAQ8plex)	3.70193	2	1754.01	877.511	1	1.01196	1.06019	1.00948
	High	iAAAILNTPDLR	P00505	N-Term(iTRAQ8plex)	3.55178	2	1571.94	786.475	1	1.09161	1.27719	1.12884
	High	tcGFDFTGAVEDISk	P00505	N-Term(iTRAQ8plex); C2(Carbamidomethyl); K15(iTRAQ8plex)	3.50763	3	2255.15	752.387	1	1.18744	1.41125	1.47566
	High	aSAELALGENSEVLk	P00505	N-Term(iTRAQ8plex); K15(iTRAQ8plex)	3.28734	3	2139.21	713.742	1	1.11022	1.32676	1.35112
	High	iGASFLQR	P00505	N-Term(iTRAQ8plex)	3.05207	2	1195.71	598.359	1	1.09817	1.23193	1.31614
	High	nLDkEYLPIGGLAEFck	P00505	N-Term(iTRAQ8plex); K4(iTRAQ8plex); C16(Carbamidomethyl); K17(iTRAQ8plex)	1.79505	4	2879.61	720.659	1	0.786891	1.03204	1.01152
	High	dAGMQLQGYR	P00505	N-Term(iTRAQ8plex)	1.69127	2	1442.74	721.872	1	0.95589	1.0774	1.38053
	High	vGAFTMVck	P00505	N-Term(iTRAQ8plex); C8(Carbamidomethyl); K9(iTRAQ8plex)	1.53775	3	1620.91	540.975	1	0.620587	0.825333	0.778988
P08133-2	Isoform 2 of Annexin A6 OS=Homo sapiens GN=ANXA6 - [ANXA6_HUMAN]	18.3781	12.79	4	7	7	72.3779	5.60498	1	0.906868	1.21554	1.38849
	A4	Sequence	Protein Group Accessions	Modifications	XCorr	Charge	MH+ [Da]	m/z [Da]	113/113	115/113	114/113	116/113
	High	gLGTDEDTIIDIITHR	P08133-2	N-Term(iTRAQ8plex)	4.43713	3	2073.11	691.71	1	0.915668	1.21554	1.16635
	High	eDAQVAAEILEIADTPSGDk	P08133-2	N-Term(iTRAQ8plex); K20(iTRAQ8plex)	3.14728	3	2680.41	894.143	1	0.519329	0.765063	0.688839
	High	aLIEILATR	P08133-2	N-Term(iTRAQ8plex)	2.96334	2	1303.83	652.417	1	1.06533	1.34405	1.42856
	High	sTPEYFAER	P08133-2	N-Term(iTRAQ8plex)	2.66755	2	1403.71	702.358	1	0.929902	1.28865	1.45143
	High	dAFVAIVQSVk	P08133-2	N-Term(iTRAQ8plex); K11(iTRAQ8plex)	2.551	3	1785.07	595.696	1	1.00373	1.22273	1.38849
	High	lVFDEYLk	P08133-2	N-Term(iTRAQ8plex); K8(iTRAQ8plex)	1.738	3	1634.96	545.66	1	0.773282	0.837861	1.04504
	High	sEIDLLNIR	P08133-2	N-Term(iTRAQ8plex)	1.34982	3	1376.81	459.608	1	0.769374	0.834969	0.824253
Q9NP98	Myozenin-1 OS=Homo sapiens GN=MYOZ1 PE=1 SV=1 - [MYOZ1_HUMAN]	19.9785	24.41	1	5	5	31.7248	8.88037	1	0.850767	1.20603	1.20058
	A4	Sequence	Protein Group Accessions	Modifications	XCorr	Charge	MH+ [Da]	m/z [Da]	113/113	115/113	114/113	116/113
	High	fLPTVGGQLGTAGQGFSYSk	Q9NP98	N-Term(iTRAQ8plex); K20(iTRAQ8plex)	3.71299	3	2623.44	875.15	1	1.02315	1.48152	1.93343
	High	dVmLEELSLLTNR	Q9NP98	N-Term(iTRAQ8plex); M3(Oxidation)	2.96757	3	1853	618.34	1	0.761295	1.04835	1.0528
	High	tYISPWER	Q9NP98	N-Term(iTRAQ8plex)	2.79954	2	1355.73	678.367	1	1.03098	1.89482	2.14158
	High	dVMLEELSLLTNR	Q9NP98	N-Term(iTRAQ8plex)	2.48976	3	1837.01	613.008	1	0.51373	1.08619	0.746176
	High	lImELTGGGQESSGLNLGk	Q9NP98	N-Term(iTRAQ8plex); M3(Oxidation); K19(iTRAQ8plex)	2.23607	3	2528.39	843.469	1	0.941728	1.33908	1.31227
	High	mELGIDLLAYGAk	Q9NP98	N-Term(iTRAQ8plex); K13(iTRAQ8plex)	1.63596	3	2002.15	668.056	1	0.549889	0.870887	1.09839
Q9Y281-3	Isoform 3 of Cofilin-2 OS=Homo sapiens GN=CFL2 - [COF2_HUMAN]	7.50956	20.13	3	4	4	16.906	8.6167	1	0.944334	1.19694	1.3065
	A4	Sequence	Protein Group Accessions	Modifications	XCorr	Charge	MH+ [Da]	m/z [Da]	113/113	115/113	114/113	116/113
	High	aVLFcLSDDkR	Q9Y281-3	N-Term(iTRAQ8plex); C5(Carbamidomethyl); K10(iTRAQ8plex)	2.84407	3	1932.09	644.7	1	1.03993	1.2934	1.41329
	High	lLPLNDcR	Q9Y281-3	N-Term(iTRAQ8plex); C7(Carbamidomethyl)	2.39031	2	1304.73	652.869	1	1.05769	1.49536	1.76459
	High	yALYDATYETk	Q9Y281-3	N-Term(iTRAQ8plex); K11(iTRAQ8plex)	2.27518	3	1946.04	649.352	1	0.176793	0.383458	0.303635
	High	aVLFcLSDDk	Q9Y281-3	N-Term(iTRAQ8plex); C5(Carbamidomethyl); K10(iTRAQ8plex)	1.55581	3	1775.98	592.666	1	0.857526	1.10766	1.20777
P30048-2	Isoform 2 of Thioredoxin-dependent peroxide reductase, mitochondrial OS=Homo sapiens GN=PRDX3 - [PRDX3_HUMAN]	7.93058	13.87	2	3	3	25.8223	7.45947	1	0.996823	1.19632	1.3417
	A4	Sequence	Protein Group Accessions	Modifications	XCorr	Charge	MH+ [Da]	m/z [Da]	113/113	115/113	114/113	116/113
	High	dYGVLLEGSGLALR	P30048-2	N-Term(iTRAQ8plex)	3.31908	2	1767	884.002	1	1.00373	1.07208	1.18873
	High	sVEETLR	P30048-2	N-Term(iTRAQ8plex)	2.37311	2	1137.64	569.324	1	0.996823	1.39375	1.50553
	High	gLFIIDPNGVIk	P30048-2	N-Term(iTRAQ8plex); K12(iTRAQ8plex)	2.2384	3	1894.16	632.059	1	0.985142	1.19632	1.3417
P68371	Tubulin beta-4B chain OS=Homo sapiens GN=TUBB4B PE=1 SV=1 - [TBB4B_HUMAN]	15.8359	15.73	18	6	6	49.799	4.89404	1	0.811066	1.19536	1.03888
	A4	Sequence	Protein Group Accessions	Modifications	XCorr	Charge	MH+ [Da]	m/z [Da]	113/113	115/113	114/113	116/113
	High	yLTVAAVFR	P68371	N-Term(iTRAQ8plex)	3.16071	2	1343.8	672.403	1	1.10019	1.19536	1.01939
	High	lHFFMPGFAPLTSR	P68371	N-Term(iTRAQ8plex)	2.87695	3	1925.06	642.358	1	0.715765	0.99979	1.00579
	High	lAVNMVPFPR	P68371	N-Term(iTRAQ8plex)	2.60258	2	1447.84	724.426	1	1.15625	1.4202	1.2522
	High	iREEYPDR	P68371	N-Term(iTRAQ8plex)	2.33145	3	1381.74	461.251	1	1.01138	2.07686	1.20029
	High	aLTVPELTQQMFDAk	P68371	N-Term(iTRAQ8plex); K15(iTRAQ8plex)	2.0589	3	2300.28	767.432	1	0.676791	0.985619	0.99691
	High	nSSYFVEWIPNNVk	P68371	N-Term(iTRAQ8plex); K14(iTRAQ8plex)	1.45541	3	2305.24	769.086	1	0.811066	1.21928	1.09013
Q16851-2	Isoform 2 of UTP--glucose-1-phosphate uridylyltransferase OS=Homo sapiens GN=UGP2 - [UGPA_HUMAN]	8.97045	13.08	5	6	6	55.6421	7.88428	1	1.01378	1.19256	1.24287
	A4	Sequence	Protein Group Accessions	Modifications	XCorr	Charge	MH+ [Da]	m/z [Da]	113/113	115/113	114/113	116/113
	High	gTVIIIANHGDR	Q16851-2	N-Term(iTRAQ8plex)	3.68104	3	1569.9	523.972	1	1.071	1.50347	1.4224
	High	sFENSLGINVPR	Q16851-2	N-Term(iTRAQ8plex)	2.89207	2	1636.9	818.953	1	1.13433	1.44385	1.4166
	High	gLPDNISSVLNk	Q16851-2	N-Term(iTRAQ8plex); K12(iTRAQ8plex)	2.39733	3	1865.09	622.369	1	0.982986	1.11328	1.24287
	High	iDIPPGAVLENk	Q16851-2	N-Term(iTRAQ8plex); K12(iTRAQ8plex)	1.73602	3	1874.12	625.379	1	1.02643	1.25019	1.28338
	High	eFPTVPLVk	Q16851-2	N-Term(iTRAQ8plex); K9(iTRAQ8plex)	1.55718	3	1638.01	546.675	1	0.728612	0.960893	0.972859
	High	iYTFNQSR	Q16851-2	N-Term(iTRAQ8plex)	1.40624	2	1332.72	666.865	1	1.00955	1.19256	1.23603
O75947-2	Isoform 2 of ATP synthase subunit d, mitochondrial OS=Homo sapiens GN=ATP5H - [ATP5H_HUMAN]	2.78106	13.87	2	2	2	15.7632	7.18115	1	0.994546	1.18683	1.19043
	A4	Sequence	Protein Group Accessions	Modifications	XCorr	Charge	MH+ [Da]	m/z [Da]	113/113	115/113	114/113	116/113
	High	sWNETLTSR	O75947-2	N-Term(iTRAQ8plex)	2.78106	2	1397.74	699.371	1	1.09594	1.21789	1.26856
	High	scAEWVSLSk	O75947-2	N-Term(iTRAQ8plex); C2(Carbamidomethyl); K10(iTRAQ8plex)	1.55379	3	1774.96	592.324	1	0.902532	1.15656	1.1171
P63316	Troponin C, slow skeletal and cardiac muscles OS=Homo sapiens GN=TNNC1 PE=1 SV=1 - [TNNC1_HUMAN]	9.77316	13.04	1	2	2	18.3905	4.18311	1	1.04589	1.18147	1.24389
	A4	Sequence	Protein Group Accessions	Modifications	XCorr	Charge	MH+ [Da]	m/z [Da]	113/113	115/113	114/113	116/113
	High	sEEELSDLFR	P63316	N-Term(iTRAQ8plex)	3.44728	2	1528.78	764.894	1	1.04589	0.98549	1.16659
	High	aAVEQLTEEQk	P63316	N-Term(iTRAQ8plex); K11(iTRAQ8plex)	3.2218	3	1854.04	618.686	1	1.09442	1.24542	1.31841
B7Z9I1	Medium-chain-specific acyl-CoA dehydrogenase, mitochondrial OS=Homo sapiens GN=ACADM PE=1 SV=1 - [B7Z9I1_HUMAN]	8.14451	6.23	4	2	2	42.3995	6.43018	1	0.800915	1.17076	1.0633
	A4	Sequence	Protein Group Accessions	Modifications	XCorr	Charge	MH+ [Da]	m/z [Da]	113/113	115/113	114/113	116/113
	High	tRPVVAAGAVGLAQR	B7Z9I1	N-Term(iTRAQ8plex)	5.46614	3	1770.06	590.693	1	0.978362	1.31433	1.10277
	High	aAWEVDSGR	B7Z9I1	N-Term(iTRAQ8plex)	2.67837	2	1294.67	647.837	1	0.655652	1.04287	1.02524
E9PJL7	Alpha-crystallin B chain (Fragment) OS=Homo sapiens GN=CRYAB PE=1 SV=4 - [E9PJL7_HUMAN]	27.4762	40.31	7	5	5	15.3388	6.60986	1	0.994006	1.16653	1.32076
	A4	Sequence	Protein Group Accessions	Modifications	XCorr	Charge	MH+ [Da]	m/z [Da]	113/113	115/113	114/113	116/113
	High	rPFFPFHSPSR	E9PJL7	N-Term(iTRAQ8plex)	4.01289	4	1678.91	420.484	1	0.86845	1.17784	1.2264
	High	aPSWFDTGLSEMR	E9PJL7	N-Term(iTRAQ8plex)	3.28481	2	1800.89	900.949	1	0.759062	0.96666	2.3145
	High	qDEHGFISR	E9PJL7	N-Term(iTRAQ8plex)	2.81324	3	1392.72	464.911	1	1.12311	1.68875	1.73031
	High	vLGDVIEVHGk	E9PJL7	N-Term(iTRAQ8plex); K11(iTRAQ8plex)	2.66759	3	1774.07	592.028	1	0.955365	1.16995	1.29725
	High	fSVNLDVk	E9PJL7	N-Term(iTRAQ8plex); K8(iTRAQ8plex)	2.5064	2	1529.92	765.462	1	1.08344	1.08247	1.24326
	High	aPSWFDTGLSEmR	E9PJL7	N-Term(iTRAQ8plex); M12(Oxidation)	2.08676	3	1816.89	606.3	1	1.09365	1.43317	1.40882
P04264	Keratin, type II cytoskeletal 1 OS=Homo sapiens GN=KRT1 PE=1 SV=6 - [K2C1_HUMAN]	21.8759	14.6	1	8	9	65.999	8.11865	1	0.995469	1.16555	1.32071
	A4	Sequence	Protein Group Accessions	Modifications	XCorr	Charge	MH+ [Da]	m/z [Da]	113/113	115/113	114/113	116/113
	High	sLDLDSIIAEVk	P04264	N-Term(iTRAQ8plex); K12(iTRAQ8plex)	3.56197	3	1911.13	637.714	1	1.19391	0.896982	1.1764
	High	lNDLEDALQQAk	P04264	N-Term(iTRAQ8plex); K12(iTRAQ8plex)	3.43503	3	1966.11	656.042	1	1.02263	1.23328	1.36995
	High	yEELQITAGR	P04264	N-Term(iTRAQ8plex)	3.20089	2	1483.81	742.411	1	0.906303	0.99589	1.07065
	High	iEISELNR	P35908;P04264	N-Term(iTRAQ8plex)	2.79456	2	1277.74	639.372
	High	sLNNQFASFIDk	P04264	N-Term(iTRAQ8plex); K12(iTRAQ8plex)	2.52277	3	1992.1	664.706	1	1.03318	1.1478	1.27325
	High	aEAESLYQSk	P04264	N-Term(iTRAQ8plex); K10(iTRAQ8plex)	2.18688	3	1733.96	578.657	1	0.958576	1.18357	1.39484
	High	wELLQQVDTSTR	P04264	N-Term(iTRAQ8plex)	2.13507	2	1779.95	890.481	1	1.04464	1.56281	1.37259
	High	sLVNLGGSk	P04264	N-Term(iTRAQ8plex); K9(iTRAQ8plex)	2.03873	3	1482.91	494.975	1	0.96903	1.03708	0.951862
	High	aQYEDIAQk	P04264	N-Term(iTRAQ8plex); K9(iTRAQ8plex)	1.92244	3	1673.93	558.649	1	0.900539	2.00843	2.05826
P01009-2	Isoform 2 of Alpha-1-antitrypsin OS=Homo sapiens GN=SERPINA1 - [A1AT_HUMAN]	8.51139	6.96	2	2	2	40.2376	5.46533	1	0.982392	1.16368	1.16696
	A4	Sequence	Protein Group Accessions	Modifications	XCorr	Charge	MH+ [Da]	m/z [Da]	113/113	115/113	114/113	116/113
	High	lQHLENELTHDIITk	P01009-2	N-Term(iTRAQ8plex); K15(iTRAQ8plex)	3.23631	4	2412.37	603.848	1	0.82929	0.987058	1.18759
	High	lSITGTYDLk	P01009-2	N-Term(iTRAQ8plex); K10(iTRAQ8plex)	2.45855	3	1719.02	573.677	1	1.09571	1.33666	1.16696
P62937	Peptidyl-prolyl cis-trans isomerase A OS=Homo sapiens GN=PPIA PE=1 SV=2 - [PPIA_HUMAN]	2.11466	21.21	4	4	4	18.0009	7.81104	1	0.952142	1.16319	1.21051
	A4	Sequence	Protein Group Accessions	Modifications	XCorr	Charge	MH+ [Da]	m/z [Da]	113/113	115/113	114/113	116/113
	High	tAENFR	P62937	N-Term(iTRAQ8plex)	2.11466	2	1041.56	521.282	1	1.21572	1.57625	1.28637
	High	vSFELFADk	P62937	N-Term(iTRAQ8plex); K9(iTRAQ8plex)	1.93625	3	1663.95	555.323	1	0.462989	0.531764	0.572867
	High	fEDENFILk	P62937	N-Term(iTRAQ8plex); K9(iTRAQ8plex)	1.75541	3	1762.98	588.333	1	0.798758	0.97317	1.13912
	High	eGMNIVEAMER	P62937	N-Term(iTRAQ8plex)	1.54215	2	1582.79	791.897	1	1.13498	1.39031	1.66009
P25705	ATP synthase subunit alpha, mitochondrial OS=Homo sapiens GN=ATP5A1 PE=1 SV=1 - [ATPA_HUMAN]	42.4763	22.97	8	11	11	59.7136	9.12939	1	1.02012	1.15815	1.17233
	A4	Sequence	Protein Group Accessions	Modifications	XCorr	Charge	MH+ [Da]	m/z [Da]	113/113	115/113	114/113	116/113
	High	tGAIVDVPVGEELLGR	P25705	N-Term(iTRAQ8plex)	4.15893	2	1929.1	965.052	1	1.18657	1.15107	0.945039
	High	tGTAEMSSILEER	P25705	N-Term(iTRAQ8plex)	3.70442	2	1727.88	864.441	1	1.1382	1.18005	1.09046
	High	hALIIYDDLSk	P25705	N-Term(iTRAQ8plex); K11(iTRAQ8plex)	3.62815	3	1896.11	632.707	1	0.905614	0.972324	1.26348
	High	nVQAEEMVEFSSGLk	P25705	N-Term(iTRAQ8plex); K15(iTRAQ8plex)	3.51935	3	2276.21	759.408	1	0.998423	1.00218	1.071
	High	TGAIVDVPVGEELLGR	P25705		3.3702	2	1624.89	812.95
	High	vVDALGNAIDGk	P25705	N-Term(iTRAQ8plex); K12(iTRAQ8plex)	3.22069	3	1780.04	594.019	1	0.990622	1.11985	1.23536
	High	vLSIGDGIAR	P25705	N-Term(iTRAQ8plex)	3.15805	2	1304.78	652.895	1	1.02012	1.12047	1.15942
	High	gmSLNLEPDNVGVVVFGNDk	P25705	N-Term(iTRAQ8plex); M2(Oxidation); K20(iTRAQ8plex)	2.77332	3	2728.45	910.154	1	1.16405	1.13515	1.21693
	High	lELAQYR	P25705	N-Term(iTRAQ8plex)	2.70101	2	1196.69	598.851	1	0.95906	1.18097	1.31577
	High	sTVAQLVk	P25705	N-Term(iTRAQ8plex); K8(iTRAQ8plex)	2.30014	3	1453.92	485.312	1	0.90268	1.19978	1.08405
	High	eLIIGDR	P25705	N-Term(iTRAQ8plex)	2.25436	2	1119.67	560.337	1	1.03953	1.16296	1.34129
	High	vGSAAQTR	P25705	N-Term(iTRAQ8plex)	1.22497	2	1093.62	547.315	1	1.10753	1.56492	1.10155
E5RJI8	Carbonic anhydrase 1 (Fragment) OS=Homo sapiens GN=CA1 PE=1 SV=4 - [E5RJI8_HUMAN]	9.52172	32.85	8	4	4	15.0317	8.67529	1	0.914709	1.15571	1.27793
	A4	Sequence	Protein Group Accessions	Modifications	XCorr	Charge	MH+ [Da]	m/z [Da]	113/113	115/113	114/113	116/113
	High	aDGLAVIGVLMk	E5RJI8	N-Term(iTRAQ8plex); K12(iTRAQ8plex)	3.80495	3	1795.1	599.038	1	1.04917	1.27376	1.5441
	High	ySSLAEAASk	E5RJI8	N-Term(iTRAQ8plex); K10(iTRAQ8plex)	3.09885	3	1634.92	545.645	1	1.13968	1.83488	1.85817
	High	vLDALQAIk	E5RJI8	N-Term(iTRAQ8plex); K9(iTRAQ8plex)	2.61791	3	1579.01	527.007	1	0.797482	1.0486	1.05764
	High	eSISVSSEQLAQFR	E5RJI8	N-Term(iTRAQ8plex)	1.64075	3	1884.99	629.003	1	0.766966	0.979462	0.934708
O00499-9	Isoform BIN1-10-13 of Myc box-dependent-interacting protein 1 OS=Homo sapiens GN=BIN1 - [BIN1_HUMAN]	7.39134	8.07	11	3	3	45.5348	5.49072	1	0.811208	1.14794	1.21002
	A4	Sequence	Protein Group Accessions	Modifications	XCorr	Charge	MH+ [Da]	m/z [Da]	113/113	115/113	114/113	116/113
	High	gVFPENFTER	O00499-9	N-Term(iTRAQ8plex)	2.93249	2	1499.78	750.394	1	0.89794	1.39176	1.29955
	High	dEQFEQcVQNFNk	O00499-9	N-Term(iTRAQ8plex); C7(Carbamidomethyl); K13(iTRAQ8plex)	2.43416	3	2294.13	765.381	1	0.746975	1.14794	1.15631
	High	lDLPPGFMFk	O00499-9	N-Term(iTRAQ8plex); K10(iTRAQ8plex)	1.76765	3	1773.02	591.68	1	0.738442	0.981247	1.15819
P62805	Histone H4 OS=Homo sapiens GN=HIST1H4A PE=1 SV=2 - [H4_HUMAN]	6.51136	17.48	1	2	2	11.3604	11.356	1	1.00766	1.14175	1.2196
	A4	Sequence	Protein Group Accessions	Modifications	XCorr	Charge	MH+ [Da]	m/z [Da]	113/113	115/113	114/113	116/113
	High	iSGLIYEETR	P62805	N-Term(iTRAQ8plex)	3.42002	2	1484.83	742.917	1	1.00766	1.21924	1.2408
	High	vFLENVIR	P62805	N-Term(iTRAQ8plex)	3.09134	2	1293.78	647.396	1	0.883663	1.05077	1.06505
Q13228-2	Isoform 2 of Selenium-binding protein 1 OS=Homo sapiens GN=SELENBP1 - [SBP1_HUMAN]	5.01783	5.64	4	2	2	45.3202	6.41748	1	0.862428	1.1337	1.25508
	A4	Sequence	Protein Group Accessions	Modifications	XCorr	Charge	MH+ [Da]	m/z [Da]	113/113	115/113	114/113	116/113
	High	ePLGPALAHELR	Q13228-2	N-Term(iTRAQ8plex)	2.96934	3	1606.93	536.315	1	1.06119	1.33055	1.50114
	High	lNPNFLVDFGk	Q13228-2	N-Term(iTRAQ8plex); K11(iTRAQ8plex)	2.04849	3	1872.09	624.701	1	0.700892	0.965969	1.04935
O14558	Heat shock protein beta-6 OS=Homo sapiens GN=HSPB6 PE=1 SV=2 - [HSPB6_HUMAN]	9.182	16.25	1	2	2	17.125	6.40479	1	1.0097	1.1313	1.14129
	A4	Sequence	Protein Group Accessions	Modifications	XCorr	Charge	MH+ [Da]	m/z [Da]	113/113	115/113	114/113	116/113
	High	aSAPLPGLSAPGR	O14558	N-Term(iTRAQ8plex)	3.42047	2	1497.87	749.437	1	1.07468	1.03027	1.08428
	High	hEERPDEHGFVAR	O14558	N-Term(iTRAQ8plex)	2.65389	4	1882.95	471.493	1	1.0097	1.2726	1.14129
Q5TCI8	Prelamin-A/C OS=Homo sapiens GN=LMNA PE=1 SV=1 - [Q5TCI8_HUMAN]	4.80628	6.11	9	3	3	55.7286	7.02002	1	0.788878	1.12946	1.23419
	A4	Sequence	Protein Group Accessions	Modifications	XCorr	Charge	MH+ [Da]	m/z [Da]	113/113	115/113	114/113	116/113
	High	tLEGELHDLR	Q5TCI8	N-Term(iTRAQ8plex)	2.77883	3	1486.82	496.277	1	0.108965	0.131812	0.15061
	High	lEAALGEAk	Q5TCI8	N-Term(iTRAQ8plex); K9(iTRAQ8plex)	2.02745	3	1509.91	503.974	1	0.986534	1.12946	1.8483
	High	vAVEEVDEEGk	Q5TCI8	N-Term(iTRAQ8plex); K11(iTRAQ8plex)	1.33887	3	1811.98	604.666	1	0.788878	1.24661	1.23419
F8VXZ8	Decorin (Fragment) OS=Homo sapiens GN=DCN PE=1 SV=1 - [F8VXZ8_HUMAN]	8.22983	28.74	6	4	4	19.6044	7.29834	1	1.01211	1.11862	1.09026
	A4	Sequence	Protein Group Accessions	Modifications	XCorr	Charge	MH+ [Da]	m/z [Da]	113/113	115/113	114/113	116/113
	High	dFEPSLGPVcPFR	F8VXZ8	N-Term(iTRAQ8plex); C10(Carbamidomethyl)	3.60175	2	1824.93	912.966	1	0.976219	0.83962	1.08579
	High	vSPGAFTPLVk	F8VXZ8	N-Term(iTRAQ8plex); K11(iTRAQ8plex)	2.43801	3	1724.06	575.357	1	1.07137	1.02589	1.08481
	High	dLPPDTTLLDLQNNk	F8VXZ8	N-Term(iTRAQ8plex); K15(iTRAQ8plex)	2.19007	3	2305.28	769.098	1	1.01211	1.2662	1.38786
	High	nLHALILVNNk	F8VXZ8	N-Term(iTRAQ8plex); K11(iTRAQ8plex)	1.75334	4	1857.15	465.042	1	0.958796	1.47897	0.916819
P10916	Myosin regulatory light chain 2, ventricular/cardiac muscle isoform OS=Homo sapiens GN=MYL2 PE=1 SV=3 - [MLRV_HUMAN]	49.5091	50	2	8	8	18.7774	4.99561	1	1.12415	1.11769	1.21139
	A4	Sequence	Protein Group Accessions	Modifications	XCorr	Charge	MH+ [Da]	m/z [Da]	113/113	115/113	114/113	116/113
	High	gADPEETILNAFk	P10916	N-Term(iTRAQ8plex); K13(iTRAQ8plex)	3.99303	3	2013.11	671.708	1	0.984377	0.984863	1.0757
	High	nLVHIITHGEEkD	P10916	N-Term(iTRAQ8plex); K12(iTRAQ8plex)	3.81461	3	2113.18	705.066	1	1.26433	1.28505	1.19376
	High	eAFTIMDQNR	P10916	N-Term(iTRAQ8plex)	3.40903	2	1528.77	764.891	1	1.02049	1.10565	1.28598
	High	nLVHIITHGEEk	P10916	N-Term(iTRAQ8plex); K12(iTRAQ8plex)	2.89263	4	1998.16	500.296	1	1.08853	1.31867	1.16829
	High	eMLTTQAER	P10916	N-Term(iTRAQ8plex)	2.74942	2	1382.72	691.866	1	1.0703	1.15778	1.33057
	High	aGGANSNVFSmFEQTQIQEFk	P10916	N-Term(iTRAQ8plex); M11(Oxidation); K21(iTRAQ8plex)	2.70747	4	2957.49	740.128	1	0.833991	1.10159	1.18841
	High	nEEIDEmIk	P10916	N-Term(iTRAQ8plex); M7(Oxidation); K9(iTRAQ8plex)	2.33307	3	1744.92	582.313	1	1.15229	1.36307	1.36984
	High	emLTTQAER	P10916	N-Term(iTRAQ8plex); M2(Oxidation)	2.28774	2	1398.72	699.863	1	1.15012	1.30402	1.24954
	High	dTFAALGR	P10916	N-Term(iTRAQ8plex)	2.26806	2	1154.65	577.828	1	1.10614	1.19422	1.30656
	High	eAFTImDQNR	P10916	N-Term(iTRAQ8plex); M6(Oxidation)	2.14781	2	1544.77	772.887	1	1.15337	1.22364	1.21139
P13805-2	Isoform 2 of Troponin T, slow skeletal muscle OS=Homo sapiens GN=TNNT1 - [TNNT1_HUMAN]	29.7229	17.93	8	4	5	30.0775	6.48096	1	1.03677	1.11451	1.24175
	A4	Sequence	Protein Group Accessions	Modifications	XCorr	Charge	MH+ [Da]	m/z [Da]	113/113	115/113	114/113	116/113
	High	yEINVLYNR	P13805-2	N-Term(iTRAQ8plex)	3.32772	2	1487.82	744.412	1	0.977437	1.06708	1.19619
	High	iPEGERVDFDDIHR	P13805-2	N-Term(iTRAQ8plex)	3.15822	4	2002.02	501.261	1	1.03298	0.852684	0.929333
	High	vDFDDIHR	P13805-2	N-Term(iTRAQ8plex)	3.09199	3	1320.69	440.9	1	1.04058	1.24154	1.37456
	High	eEEELVALk	P13805-2;H9KVA2;C9JZN9	N-Term(iTRAQ8plex); K9(iTRAQ8plex)	2.95885	3	1667.97	556.661
	High	pSRPVVPPLIPPk	P13805-2	N-Term(iTRAQ8plex); K13(iTRAQ8plex)	2.93672	3	2005.28	669.098	1	1.20052	1.47417	1.26761
A8MX12	Myomesin-1 OS=Homo sapiens GN=MYOM1 PE=1 SV=3 - [A8MX12_HUMAN]	11.8133	3.79	3	5	5	162.187	6.20166	1	0.928193	1.11215	1.29738
	A4	Sequence	Protein Group Accessions	Modifications	XCorr	Charge	MH+ [Da]	m/z [Da]	113/113	115/113	114/113	116/113
	High	vLGGLPDVVTIQEGk	A8MX12	N-Term(iTRAQ8plex); K15(iTRAQ8plex)	2.59884	3	2133.27	711.763	1	0.948601	1.08096	1.28255
	High	fPVTGLIEGR	A8MX12	N-Term(iTRAQ8plex)	2.50603	2	1392.82	696.912	1	1.10454	1.66494	1.88103
	High	tPVTGYFVDLk	A8MX12	N-Term(iTRAQ8plex); K11(iTRAQ8plex)	2.27432	3	1848.08	616.697	1	0.82614	1.1081	1.26281
	High	fALFDLAEGk	A8MX12	N-Term(iTRAQ8plex); K10(iTRAQ8plex)	2.17011	3	1719	573.67	1	0.933035	1.57552	1.6872
	High	iALSATDLk	A8MX12	N-Term(iTRAQ8plex); K9(iTRAQ8plex)	1.43819	3	1539.96	513.991	1	0.717087	1.04895	1.06293
P54652	Heat shock-related 70 kDa protein 2 OS=Homo sapiens GN=HSPA2 PE=1 SV=1 - [HSP72_HUMAN]	30.1228	10.95	1	1	6	69.9779	5.74463	1	0.741126	1.11107	1.14979
	A4	Sequence	Protein Group Accessions	Modifications	XCorr	Charge	MH+ [Da]	m/z [Da]	113/113	115/113	114/113	116/113
	High	iINEPTAAAIAYGLDk	P11021;P54652;P11142	N-Term(iTRAQ8plex); K16(iTRAQ8plex)	4.35321	3	2268.32	756.777
	High	sTAGDTHLGGEDFDNR	P54652;P11142	N-Term(iTRAQ8plex)	3.44361	3	1995.93	665.981
	High	vEIIANDQGNR	P08107;P11021;P54652;P11142	N-Term(iTRAQ8plex)	3.30275	2	1532.83	766.92
	High	fEELNADLFR	P54652;P11142	N-Term(iTRAQ8plex)	3.18512	2	1557.82	779.414
	High	eIAEAYLGGk	P54652	N-Term(iTRAQ8plex); K10(iTRAQ8plex)	1.83764	3	1658.96	553.658	1	0.741126	1.11107	1.14979
	High	iTITNDk	P08107;P54652;P11142	N-Term(iTRAQ8plex); K7(iTRAQ8plex)	1.34819	3	1412.86	471.624
P08590	Myosin light chain 3 OS=Homo sapiens GN=MYL3 PE=1 SV=3 - [MYL3_HUMAN]	47.1883	49.74	2	9	9	21.9179	5.09717	1	1.05845	1.09554	1.17317
	A4	Sequence	Protein Group Accessions	Modifications	XCorr	Charge	MH+ [Da]	m/z [Da]	113/113	115/113	114/113	116/113
	High	aAPAPAPPPEPERPk	P08590	N-Term(iTRAQ8plex); K15(iTRAQ8plex)	4.45555	3	2133.23	711.748	1	1.1186	1.19307	1.35005
	High	dTGTYEDFVEGLR	P08590	N-Term(iTRAQ8plex)	4.3059	2	1805.89	903.447	1	0.905241	0.924067	0.986396
	High	hVLATLGER	P08590	N-Term(iTRAQ8plex)	3.20495	3	1299.77	433.928	1	1.05684	1.09649	1.11451
	High	eAFMLFDR	P08590	N-Term(iTRAQ8plex)	3.11471	2	1332.69	666.85	1	1.01576	0.799294	1.02425
	High	iEFTPEQIEEFk	P08590	N-Term(iTRAQ8plex); K12(iTRAQ8plex)	3.11041	3	2118.15	706.723	1	0.919052	0.967477	1.03847
	High	eVEFDASk	P08590	N-Term(iTRAQ8plex); K8(iTRAQ8plex)	2.76964	3	1532.84	511.618	1	1.13018	1.07042	1.3487
	High	aLGQNPTQAEVLR	P08590	N-Term(iTRAQ8plex)	2.44564	3	1700.96	567.659	1	0.956112	1.20025	1.11794
	High	lTEDEVEk	P08590	N-Term(iTRAQ8plex); K8(iTRAQ8plex)	2.44348	3	1570.88	524.298	1	1.18899	1.18283	1.29926
	High	iTYGQcGDVLR	P08590	N-Term(iTRAQ8plex); C6(Carbamidomethyl)	2.35232	2	1585.83	793.42	1	1.0502	1.20563	1.41286
P06753	Tropomyosin alpha-3 chain OS=Homo sapiens GN=TPM3 PE=1 SV=2 - [TPM3_HUMAN]	98.0631	47.37	15	5	16	32.9298	4.71631	1	1.04355	1.0906	1.16306
	A4	Sequence	Protein Group Accessions	Modifications	XCorr	Charge	MH+ [Da]	m/z [Da]	113/113	115/113	114/113	116/113
	High	rIQLVEEELDR	P09493;P07951;P07951-3;P06753	N-Term(iTRAQ8plex)	6.09229	3	1703.96	568.659
	High	aADAEAEVASLNR	P06753	N-Term(iTRAQ8plex)	4.37656	2	1620.85	810.928	1	1.02722	1.11468	1.17654
	High	iQLVEEELDR	P09493;P07951;P07951-3;P06753	N-Term(iTRAQ8plex)	3.61497	2	1547.86	774.434
	High	qLEDELAAMQk	P06753	N-Term(iTRAQ8plex); K11(iTRAQ8plex)	3.50404	3	1884.03	628.683	1	1.19775	1.37392	1.35507
	High	lVIIEGDLER	P06753	N-Term(iTRAQ8plex)	3.19577	2	1460.86	730.936	1	1.017	1.00358	1.10622
	High	gTEDELDkYSEALk	P09493;P06753	N-Term(iTRAQ8plex); K8(iTRAQ8plex); K14(iTRAQ8plex)	3.14252	4	2510.38	628.35
	High	lATALQk	P09493;P07951;P07951-3;P06753	N-Term(iTRAQ8plex); K7(iTRAQ8plex)	3.08422	2	1352.87	676.94
	High	lDkENALDR	P09493;P06753;P07951	N-Term(iTRAQ8plex); K3(iTRAQ8plex)	2.89671	3	1681.97	561.327
	High	hIAEEADR	P06753	N-Term(iTRAQ8plex)	2.86222	3	1244.66	415.557	1	1.07598	1.46692	1.51007
	High	qLEDELAAmQk	P06753	N-Term(iTRAQ8plex); M9(Oxidation); K11(iTRAQ8plex)	2.84281	3	1900.03	634.016	1	1.10733	0.978899	1.10323
	High	gTEDELDk	P09493;P06753	N-Term(iTRAQ8plex); K8(iTRAQ8plex)	2.41268	2	1514.82	757.912
	High	lEEAEk	P09493;P07951;P07951-3;P06753	N-Term(iTRAQ8plex); K6(iTRAQ8plex)	2.38978	2	1326.77	663.89
	High	mELQEIQLk	P06753;P09493	N-Term(iTRAQ8plex); K9(iTRAQ8plex)	2.3741	3	1740.02	580.678
	High	lELAEk	P09493;P06753	N-Term(iTRAQ8plex); K6(iTRAQ8plex)	2.30639	2	1310.81	655.911
	High	yEEEIk	P09493;P07951;P07951-3;P06753	N-Term(iTRAQ8plex); K6(iTRAQ8plex)	2.30576	2	1418.8	709.903
	High	aEQAEAEQk	P06753	N-Term(iTRAQ8plex); K9(iTRAQ8plex)	1.73791	3	1611.88	537.965	1	1.02455	1.67246	1.14975
	High	aISEELDHALNDmTSI	P09493;P06753	N-Term(iTRAQ8plex); M13(Oxidation)	1.59213	3	2079.03	693.68
P07451	Carbonic anhydrase 3 OS=Homo sapiens GN=CA3 PE=1 SV=3 - [CAH3_HUMAN]	61.8163	56.15	1	11	11	29.5387	7.34229	1	1.00286	1.08916	1.22272
	A4	Sequence	Protein Group Accessions	Modifications	XCorr	Charge	MH+ [Da]	m/z [Da]	113/113	115/113	114/113	116/113
	High	iGHENGEFQIFLDALDk	P07451	N-Term(iTRAQ8plex); K17(iTRAQ8plex)	4.40076	4	2554.38	639.35	1	1.01107	0.888337	0.971318
	High	yAAELHLVHWNPk	P07451	N-Term(iTRAQ8plex); K13(iTRAQ8plex)	4.19755	4	2186.24	547.315	1	1.06556	1.21883	1.35016
	High	gENQSPVELHTk	P07451	N-Term(iTRAQ8plex); K12(iTRAQ8plex)	3.83892	3	1947.08	649.697	1	1.07569	1.34152	1.47073
	High	sLLSSAENEPPVPLVSNWRPPQPINNR	P07451	N-Term(iTRAQ8plex)	3.57331	4	3315.78	829.701	1	0.694834	0.738128	0.773275
	High	fDPScLFPAcR	P07451	N-Term(iTRAQ8plex); C5(Carbamidomethyl); C10(Carbamidomethyl)	3.40574	2	1673.81	837.408	1	0.905397	1.07071	1.19715
	High	dGIAVIGIFLk	P07451	N-Term(iTRAQ8plex); K11(iTRAQ8plex)	2.88723	3	1754.1	585.373	1	0.615125	0.520855	0.537809
	High	hDPSLQPWSVSYDGGSAk	P07451	N-Term(iTRAQ8plex); K18(iTRAQ8plex)	2.85821	4	2539.3	635.581	1	1.18628	1.34052	1.23992
	High	gGPLPGPYR	P07451	N-Term(iTRAQ8plex)	2.80309	2	1217.69	609.35	1	1.06758	1.11694	1.53489
	High	vVFDDTYDR	P07451	N-Term(iTRAQ8plex)	2.61669	2	1433.71	717.359	1	0.984263	1.07902	1.31469
	High	tILNNGk	P07451	N-Term(iTRAQ8plex); K7(iTRAQ8plex)	2.21211	2	1367.85	684.427	1	1.09249	1.18177	1.39213
	High	ePmTVSSDQMAk	P07451	N-Term(iTRAQ8plex); M3(Oxidation); K12(iTRAQ8plex)	2.01336	3	1947.99	650.003	1	1.15019	1.33252	1.44266
P06576	ATP synthase subunit beta, mitochondrial OS=Homo sapiens GN=ATP5B PE=1 SV=3 - [ATPB_HUMAN]	47.9918	26.65	4	11	11	56.5246	5.40186	1	0.974842	1.08599	1.17024
	A4	Sequence	Protein Group Accessions	Modifications	XCorr	Charge	MH+ [Da]	m/z [Da]	113/113	115/113	114/113	116/113
	High	fTQAGSEVSALLGR	P06576	N-Term(iTRAQ8plex)	4.70496	2	1739.96	870.484	1	1.11799	1.14211	1.06351
	High	lVLEVAQHLGESTVR	P06576	N-Term(iTRAQ8plex)	4.66347	3	1955.13	652.38	1	0.923454	1.05745	1.06326
	High	vALTGLTVAEYFR	P06576	N-Term(iTRAQ8plex)	3.79303	2	1744	872.503	1	0.91327	0.893414	0.991986
	High	iMNVIGEPIDER	P06576	N-Term(iTRAQ8plex)	3.59713	2	1689.91	845.461	1	0.994876	1.22832	1.31475
	High	iGLFGGAGVGk	P06576	N-Term(iTRAQ8plex); K11(iTRAQ8plex)	3.43929	3	1583.98	528.663	1	0.972063	0.934569	1.05119
	High	vVDLLAPYAk	P06576	N-Term(iTRAQ8plex); K10(iTRAQ8plex)	2.87886	3	1697.05	566.354	1	0.94547	0.998131	1.23063
	High	tIAMDGTEGLVR	P06576	N-Term(iTRAQ8plex)	2.81637	2	1566.85	783.927	1	1.08924	1.1573	1.45145
	High	iPVGPETLGR	P06576	N-Term(iTRAQ8plex)	2.42864	2	1342.8	671.903	1	1.03847	1.0541	1.17024
	High	iMDPNIVGSEHYDVAR	P06576	N-Term(iTRAQ8plex)	2.40813	3	2120.05	707.354	1	0.526789	0.833987	0.728551
	High	aIAELGIYPAVDPLDSTSR	P06576	N-Term(iTRAQ8plex)	2.18112	3	2292.24	764.752	1	0.76278	0.82687	0.866196
	High	imNVIGEPIDER	P06576	N-Term(iTRAQ8plex); M2(Oxidation)	2.1648	2	1705.91	853.458	1	1.09211	1.31418	1.32398
	High	tIAmDGTEGLVR	P06576	N-Term(iTRAQ8plex); M4(Oxidation)	2.14431	2	1582.84	791.926	1	1.06454	1.25699	1.19694
	High	vLDSGAPIk	P06576	N-Term(iTRAQ8plex); K9(iTRAQ8plex)	1.70542	2	1507.93	754.469	1	0.76245	1.02565	1.15394
P69905	Hemoglobin subunit alpha OS=Homo sapiens GN=HBA1 PE=1 SV=2 - [HBA_HUMAN]	45.2902	31.69	2	5	5	15.2479	8.67529	1	1.05626	1.08518	1.12305
	A4	Sequence	Protein Group Accessions	Modifications	XCorr	Charge	MH+ [Da]	m/z [Da]	113/113	115/113	114/113	116/113
	High	vGAHAGEYGAEALER	P69905	N-Term(iTRAQ8plex)	4.70127	3	1833.94	611.985	1	1.06892	1.55244	1.40738
	High	lRVDPVNFk	P69905	N-Term(iTRAQ8plex); K9(iTRAQ8plex)	4.02896	3	1696.04	566.017	1	1.06594	0.932012	1.06851
	High	fLASVSTVLTSk	P69905	N-Term(iTRAQ8plex); K12(iTRAQ8plex)	3.52619	3	1861.13	621.047	1	0.904263	1.06399	1.05012
	High	vDPVNFk	P69905	N-Term(iTRAQ8plex); K7(iTRAQ8plex)	2.50456	2	1426.85	713.929	1	1.19883	1.1903	1.45492
	High	mFLSFPTTk	P69905	N-Term(iTRAQ8plex); K9(iTRAQ8plex)	2.33511	2	1679.96	840.485	1	0.979126	1.03546	1.13828
	High	FLASVSTVLTSk	P69905	K12(iTRAQ8plex)	1.4236	3	1556.92	519.646	1	0.522992	0.476921	1.24412
O00757	Fructose-1,6-bisphosphatase isozyme 2 OS=Homo sapiens GN=FBP2 PE=1 SV=2 - [F16P2_HUMAN]	1.9356	8.55	1	3	3	36.7199	7.2251	1	0.875793	1.085	1.14007
	A4	Sequence	Protein Group Accessions	Modifications	XCorr	Charge	MH+ [Da]	m/z [Da]	113/113	115/113	114/113	116/113
	High	aISSAVR	O00757	N-Term(iTRAQ8plex)	1.9356	2	1007.61	504.311	1	0.660435	1.05846	1.14007
	High	yFDAATTEYVQk	O00757	N-Term(iTRAQ8plex); K12(iTRAQ8plex)	1.73077	3	2044.09	682.034	1	0.974883	1.48356	1.5775
	High	iYSLNEGYAk	O00757	N-Term(iTRAQ8plex); K10(iTRAQ8plex)	1.53737	3	1765.99	589.336	1	0.875793	1.085	0.867139
O60814	Histone H2B type 1-K OS=Homo sapiens GN=HIST1H2BK PE=1 SV=3 - [H2B1K_HUMAN]	4.48076	12.7	16	2	2	13.8816	10.3159	1	1.02722	1.0746	1.36369
	A4	Sequence	Protein Group Accessions	Modifications	XCorr	Charge	MH+ [Da]	m/z [Da]	113/113	115/113	114/113	116/113
	High	eIQTAVR	O60814	N-Term(iTRAQ8plex)	2.30472	2	1120.66	560.835	1	1.08584	1.36279	1.53065
	High	lLLPGELAk	O60814	N-Term(iTRAQ8plex); K9(iTRAQ8plex)	2.17604	3	1562.02	521.344	1	0.974837	1.07345	1.25604
P36542-2	Isoform Heart of ATP synthase subunit gamma, mitochondrial OS=Homo sapiens GN=ATP5C1 - [ATPG_HUMAN]	5.66972	11.11	2	3	3	32.8602	9.30518	1	0.963004	1.06722	0.98645
	A4	Sequence	Protein Group Accessions	Modifications	XCorr	Charge	MH+ [Da]	m/z [Da]	113/113	115/113	114/113	116/113
	High	tHSDQFLVAFk	P36542-2	N-Term(iTRAQ8plex); K11(iTRAQ8plex)	2.86363	3	1901.08	634.364	1	1.0584	1.31097	1.25837
	High	iYGLGSLALYEk	P36542-2	N-Term(iTRAQ8plex); K12(iTRAQ8plex)	2.8061	3	1935.14	645.719	1	0.888372	0.991472	0.98645
	High	eVMLVGIGDk	P36542-2	N-Term(iTRAQ8plex); K10(iTRAQ8plex)	1.88218	3	1668.98	556.999	1	0.963004	1.06722	0.960291
P02042	Hemoglobin subunit delta OS=Homo sapiens GN=HBD PE=1 SV=2 - [HBD_HUMAN]	62.592	61.9	3	3	7	16.0453	8.04541	1	1.06725	1.06331	1.14053
	A4	Sequence	Protein Group Accessions	Modifications	XCorr	Charge	MH+ [Da]	m/z [Da]	113/113	115/113	114/113	116/113
	High	vVAGVANALAHk	P68871;P02042	N-Term(iTRAQ8plex); K12(iTRAQ8plex)	4.6294	3	1758.08	586.7
	High	vNVDAVGGEALGR	P02042	N-Term(iTRAQ8plex)	3.65703	2	1560.87	780.937	1	1.11199	1.06331	1.18473
	High	lLVVYPWTQR	P68871;P02042	N-Term(iTRAQ8plex)	3.48036	2	1578.93	789.97
	High	vLGAFSDGLAHLDNLk	P68871;P02042	N-Term(iTRAQ8plex); K16(iTRAQ8plex)	3.35725	3	2278.3	760.106
	High	fFESFGDLSSPDAVmGNPk	P02042	N-Term(iTRAQ8plex); M15(Oxidation); K19(iTRAQ8plex)	2.90927	3	2669.34	890.452	1	1.014	1.10609	1.0724
	High	lHVDPENFR	P68871;P02042	N-Term(iTRAQ8plex)	2.80333	3	1430.77	477.595
	High	eFTPQMQAAYQk	P02042	N-Term(iTRAQ8plex); K12(iTRAQ8plex)	2.09638	3	2050.09	684.035	1	1.06725	1.23932	1.36602
	High	fFESFGDLSSPDAVMGNPk	P02042	N-Term(iTRAQ8plex); K19(iTRAQ8plex)	1.26752	3	2653.34	885.119	1	0.836082	0.953413	1.13646
P02647	Apolipoprotein A-I OS=Homo sapiens GN=APOA1 PE=1 SV=1 - [APOA1_HUMAN]	7.58165	19.48	2	5	5	30.7589	5.75732	1	1.00053	1.06164	1.08248
	A4	Sequence	Protein Group Accessions	Modifications	XCorr	Charge	MH+ [Da]	m/z [Da]	113/113	115/113	114/113	116/113
	High	qGLLPVLESFk	P02647	N-Term(iTRAQ8plex); K11(iTRAQ8plex)	2.92967	3	1839.12	613.712	1	1.00053	0.899261	0.910606
	High	wQEEMELYR	P02647	N-Term(iTRAQ8plex)	2.56911	2	1587.79	794.396	1	1.03541	1.06164	1.20147
	High	lHELQEk	P02647	N-Term(iTRAQ8plex); K7(iTRAQ8plex)	2.08286	3	1504.9	502.304	1	1.03498	1.19862	1.08248
	High	vSFLSALEEYTk	P02647	N-Term(iTRAQ8plex); K12(iTRAQ8plex)	1.96429	3	1995.15	665.721	1	0.887162	0.880633	1.13712
	High	dYVSQFEGSALGk	P02647	N-Term(iTRAQ8plex); K13(iTRAQ8plex)	1.90432	3	2009.09	670.369	1	0.749457	1.09099	0.91252
Q99798	Aconitate hydratase, mitochondrial OS=Homo sapiens GN=ACO2 PE=1 SV=2 - [ACON_HUMAN]	11.2799	6.54	2	5	5	85.3719	7.60596	1	0.842669	1.05666	1.26111
	A4	Sequence	Protein Group Accessions	Modifications	XCorr	Charge	MH+ [Da]	m/z [Da]	113/113	115/113	114/113	116/113
	High	eDIANLADEFk	Q99798	N-Term(iTRAQ8plex); K11(iTRAQ8plex)	2.37494	3	1873.02	625.01	1	0.842669	1.05666	1.36794
	High	vAGILTVk	Q99798	N-Term(iTRAQ8plex); K8(iTRAQ8plex)	2.36733	3	1408.93	470.316	1	0.486337	0.470946	0.55056
	High	dGYAQILR	Q99798	N-Term(iTRAQ8plex)	2.29521	2	1239.7	620.356	1	0.89987	1.1942	1.26111
	High	dINQEVYNFLATAGAk	Q99798	N-Term(iTRAQ8plex); K16(iTRAQ8plex)	2.14785	3	2362.29	788.102	1	0.830675	0.857948	1.23682
	High	qALAHGLk	Q99798	N-Term(iTRAQ8plex); K8(iTRAQ8plex)	2.09461	3	1445.9	482.638	1	1.14457	1.40643	1.43108
Q6NZI2	Polymerase I and transcript release factor OS=Homo sapiens GN=PTRF PE=1 SV=1 - [PTRF_HUMAN]	5.93409	7.18	1	2	2	43.4498	5.60498	1	0.773825	1.05043	1.1682
	A4	Sequence	Protein Group Accessions	Modifications	XCorr	Charge	MH+ [Da]	m/z [Da]	113/113	115/113	114/113	116/113
	High	lEVNEAELLR	Q6NZI2	N-Term(iTRAQ8plex)	3.27012	2	1489.86	745.431	1	1.064	1.37338	1.51923
	High	iIGAVDQIQLTQAQLEER	Q6NZI2	N-Term(iTRAQ8plex)	2.66397	3	2329.31	777.107	1	0.562789	0.803421	0.89828
P07355	Annexin A2 OS=Homo sapiens GN=ANXA2 PE=1 SV=2 - [ANXA2_HUMAN]	20.109	19.17	19	6	6	38.5798	7.75244	1	0.972818	1.04418	1.25075
	A4	Sequence	Protein Group Accessions	Modifications	XCorr	Charge	MH+ [Da]	m/z [Da]	113/113	115/113	114/113	116/113
	High	gVDEVTIVNILTNR	P07355	N-Term(iTRAQ8plex)	3.23962	3	1847.06	616.358	1	0.96762	1.04418	1.17576
	High	qDIAFAYQR	P07355	N-Term(iTRAQ8plex)	2.92896	2	1415.76	708.385	1	0.997877	1.06105	1.22802
	High	aYTNFDAER	P07355	N-Term(iTRAQ8plex)	2.52546	2	1390.69	695.849	1	1.02482	1.28713	1.43325
	High	tNQELQEINR	P07355	N-Term(iTRAQ8plex)	2.26875	2	1548.82	774.916	1	1.2623	1.6729	1.47211
	High	sYSPYDMLESIR	P07355	N-Term(iTRAQ8plex)	2.11344	2	1764.88	882.942	1	0.843717	0.954109	1.25075
	High	sLYYYIQQDTk	P07355	N-Term(iTRAQ8plex); K11(iTRAQ8plex)	1.69214	3	2030.1	677.373	1	0.762759	0.98064	1.01134
E7ENL6	Collagen alpha-3(VI) chain OS=Homo sapiens GN=COL6A3 PE=1 SV=2 - [E7ENL6_HUMAN]	4.4148	3.35	7	8	8	277.946	8.17725	1	0.963549	1.04062	1.06393
	A4	Sequence	Protein Group Accessions	Modifications	XCorr	Charge	MH+ [Da]	m/z [Da]	113/113	115/113	114/113	116/113
	High	dSFQEVLR	E7ENL6	N-Term(iTRAQ8plex)	2.31219	2	1297.71	649.357	1	1.07256	1.17998	1.30113
	High	lMHLEFGR	E7ENL6	N-Term(iTRAQ8plex)	2.1026	3	1306.72	436.245	1	0.855241	0.863267	0.957655
	High	iEDGVPQHLVLVLGGk	E7ENL6	N-Term(iTRAQ8plex); K16(iTRAQ8plex)	2.01787	4	2282.37	571.348	1	0.499585	0.59678	0.589041
	High	lLVLITGGk	E7ENL6	N-Term(iTRAQ8plex); K9(iTRAQ8plex)	1.69887	3	1522.02	508.012	1	0.964174	0.825622	0.754851
	High	sLDEISQPAQELk	E7ENL6	N-Term(iTRAQ8plex); K13(iTRAQ8plex)	1.69467	3	2066.16	689.391	1	0.873795	1.05824	1.12263
	High	vAVIQFSDDPk	E7ENL6	N-Term(iTRAQ8plex); K11(iTRAQ8plex)	1.54707	3	1827.05	609.688	1	0.924375	1.03898	1.07731
	High	iASNSATAFR	E7ENL6	N-Term(iTRAQ8plex)	1.53153	2	1341.74	671.375	1	0.963549	1.12101	1.06393
	High	tELQTITNDPR	E7ENL6	N-Term(iTRAQ8plex)	1.16366	2	1591.86	796.435	1	1.05173	1.15453	1.14739
P09622-2	Isoform 2 of Dihydrolipoyl dehydrogenase, mitochondrial OS=Homo sapiens GN=DLD - [DLDH_HUMAN]	4.41921	6.1	4	2	2	43.5596	7.03467	1	0.770523	1.03477	1.15588
	A4	Sequence	Protein Group Accessions	Modifications	XCorr	Charge	MH+ [Da]	m/z [Da]	113/113	115/113	114/113	116/113
	High	aLTGGIAHLFk	P09622-2	N-Term(iTRAQ8plex); K11(iTRAQ8plex)	2.32877	3	1736.07	579.362	1	0.957235	1.16836	1.39733
	High	nLGLEELGIELDPR	P09622-2	N-Term(iTRAQ8plex)	2.09043	3	1872.04	624.685	1	0.62023	0.916452	0.95615
P07737	Profilin-1 OS=Homo sapiens GN=PFN1 PE=1 SV=2 - [PROF1_HUMAN]	3.51145	17.14	1	2	2	15.0446	8.26514	1	0.866697	1.03361	1.03065
	A4	Sequence	Protein Group Accessions	Modifications	XCorr	Charge	MH+ [Da]	m/z [Da]	113/113	115/113	114/113	116/113
	High	tFVNITPAEVGVLVGk	P07737	N-Term(iTRAQ8plex); K16(iTRAQ8plex)	3.51145	3	2252.34	751.451	1	0.781726	0.93995	0.973652
	High	tLVLLMGk	P07737	N-Term(iTRAQ8plex); K8(iTRAQ8plex)	1.7014	3	1482.95	494.99	1	0.960905	1.13659	1.09099
P68871	Hemoglobin subunit beta OS=Homo sapiens GN=HBB PE=1 SV=2 - [HBB_HUMAN]	113.171	87.76	2	6	10	15.9883	7.28369	1	1.00437	1.03047	1.16301
	A4	Sequence	Protein Group Accessions	Modifications	XCorr	Charge	MH+ [Da]	m/z [Da]	113/113	115/113	114/113	116/113
	High	vVAGVANALAHk	P68871;P02042	N-Term(iTRAQ8plex); K12(iTRAQ8plex)	4.6294	3	1758.08	586.7
	High	gTFATLSELHcDk	P68871	N-Term(iTRAQ8plex); C11(Carbamidomethyl); K13(iTRAQ8plex)	4.61811	3	2087.1	696.372	1	1.00748	1.47321	1.66939
	High	vNVDEVGGEALGR	P68871	N-Term(iTRAQ8plex)	4.24427	2	1618.87	809.939	1	1.08646	1.05009	1.225
	High	fFESFGDLSTPDAVmGNPk	P68871	N-Term(iTRAQ8plex); M15(Oxidation); K19(iTRAQ8plex)	3.50534	3	2683.35	895.123	1	1.09498	1.24798	1.15729
	High	lLVVYPWTQR	P68871;P02042	N-Term(iTRAQ8plex)	3.48036	2	1578.93	789.97
	High	vLGAFSDGLAHLDNLk	P68871;P02042	N-Term(iTRAQ8plex); K16(iTRAQ8plex)	3.35725	3	2278.3	760.106
	High	eFTPPVQAAYQk	P68871	N-Term(iTRAQ8plex); K12(iTRAQ8plex)	3.3269	3	1987.11	663.042	1	0.99157	1.01274	1.24676
	High	lHVDPENFR	P68871;P02042	N-Term(iTRAQ8plex)	2.80333	3	1430.77	477.595
	High	sAVTALWGk	P68871	N-Term(iTRAQ8plex); K9(iTRAQ8plex)	2.6864	3	1540.93	514.316	1	0.903862	0.961875	1.10233
	High	fFESFGDLSTPDAVMGNPk	P68871	N-Term(iTRAQ8plex); K19(iTRAQ8plex)	2.6853	3	2667.36	889.793	1	0.873578	0.964827	1.15459
	High	LLGNVLVcVLAHHFGk	P68871	C8(Carbamidomethyl); K16(iTRAQ8plex)	2.56274	4	2081.2	521.056	1	0.725785	0.557035	0.871728
	High	lLGNVLVcVLAHHFGk	P68871	N-Term(iTRAQ8plex); C8(Carbamidomethyl); K16(iTRAQ8plex)	2.23342	4	2385.41	597.107	1	1.30093	0.923457	0.926115
C9JFR7	Cytochrome c (Fragment) OS=Homo sapiens GN=CYCS PE=1 SV=1 - [C9JFR7_HUMAN]	3.93162	18.81	2	2	2	11.326	9.65674	1	0.990861	1.02525	1.09821
	A4	Sequence	Protein Group Accessions	Modifications	XCorr	Charge	MH+ [Da]	m/z [Da]	113/113	115/113	114/113	116/113
	High	tGPNLHGLFGR	C9JFR7	N-Term(iTRAQ8plex)	3.93162	3	1472.83	491.614	1	1.09581	1.20952	1.1696
	High	aDLIAYLk	C9JFR7	N-Term(iTRAQ8plex); K8(iTRAQ8plex)	1.4811	3	1514.94	505.653	1	0.895964	0.869049	1.03118
Q9Y277	Voltage-dependent anion-selective channel protein 3 OS=Homo sapiens GN=VDAC3 PE=1 SV=1 - [VDAC3_HUMAN]	8.90244	8.13	2	1	2	30.6393	8.66064	1	0.850323	1.02207	1.3081
	A4	Sequence	Protein Group Accessions	Modifications	XCorr	Charge	MH+ [Da]	m/z [Da]	113/113	115/113	114/113	116/113
	High	lTLDTIFVPNTGk	Q9Y277	N-Term(iTRAQ8plex); K13(iTRAQ8plex)	3.6628	3	2027.2	676.406	1	0.850323	1.02207	1.3081
	High	lTLSALIDGk	P21796;Q9Y277	N-Term(iTRAQ8plex); K10(iTRAQ8plex)	2.6858	3	1639.03	547.015
H0YDD4	Acetyltransferase component of pyruvate dehydrogenase complex (Fragment) OS=Homo sapiens GN=DLAT PE=1 SV=1 - [H0YDD4_HUMAN]	2.4571	4.59	2	2	2	51.1691	8.51416	1	0.893685	1.02201	1.02095
	A4	Sequence	Protein Group Accessions	Modifications	XCorr	Charge	MH+ [Da]	m/z [Da]	113/113	115/113	114/113	116/113
	High	dVPLGTPLcIIVEk	H0YDD4	N-Term(iTRAQ8plex); C9(Carbamidomethyl); K14(iTRAQ8plex)	2.4571	3	2162.27	721.428	1	0.833427	0.898877	0.983049
	High	vFVSPLAk	H0YDD4	N-Term(iTRAQ8plex); K8(iTRAQ8plex)	1.50704	3	1468.94	490.317	1	0.958299	1.16202	1.06031
F5H3C5	Superoxide dismutase [Mn], mitochondrial (Fragment) OS=Homo sapiens GN=SOD2 PE=1 SV=1 - [F5H3C5_HUMAN]	8.12249	19.82	6	2	2	12.1231	8.45557	1	1.02728	1.01331	1.10131
	A4	Sequence	Protein Group Accessions	Modifications	XCorr	Charge	MH+ [Da]	m/z [Da]	113/113	115/113	114/113	116/113
	High	gDVTAQIALQPALk	F5H3C5	N-Term(iTRAQ8plex); K14(iTRAQ8plex)	3.82088	3	2033.22	678.411	1	1.02728	0.997175	1.10131
	High	gELLEAIk	F5H3C5	N-Term(iTRAQ8plex); K8(iTRAQ8plex)	2.19	3	1480.92	494.311	1	1.00569	1.06506	1.21453
A0A0A0MS07	Ig gamma-1 chain C region (Fragment) OS=Homo sapiens GN=IGHG1 PE=1 SV=1 - [A0A0A0MS07_HUMAN]	7.2346	10.51	9	2	2	31.963	8.03076	1	0.983755	0.993741	1.13027
	A4	Sequence	Protein Group Accessions	Modifications	XCorr	Charge	MH+ [Da]	m/z [Da]	113/113	115/113	114/113	116/113
	High	sTSGGTAALGcLVk	A0A0A0MS07	N-Term(iTRAQ8plex); C11(Carbamidomethyl); K14(iTRAQ8plex)	3.67615	3	1930.09	644.035	1	1.10434	1.45889	1.39678
	High	tTPPVLDSDGSFFLYSk	A0A0A0MS07	N-Term(iTRAQ8plex); K17(iTRAQ8plex)	3.55844	3	2482.33	828.116	1	0.832153	0.976775	0.986877
P02768	Serum albumin OS=Homo sapiens GN=ALB PE=1 SV=2 - [ALBU_HUMAN]	137.169	48.11	10	28	28	69.3215	6.27783	1	1.05031	0.989537	1.12564
	A4	Sequence	Protein Group Accessions	Modifications	XCorr	Charge	MH+ [Da]	m/z [Da]	113/113	115/113	114/113	116/113
	High	vHTEccHGDLLEcADDR	P02768	N-Term(iTRAQ8plex); C5(Carbamidomethyl); C6(Carbamidomethyl); C13(Carbamidomethyl)	5.12355	4	2391.04	598.516	1	0.942907	1.91986	1.79827
	High	hPDYSVVLLLR	P02768	N-Term(iTRAQ8plex)	4.10122	3	1615.95	539.321	1	0.96019	0.654025	0.868165
	High	hPYFYAPELLFFAk	P02768	N-Term(iTRAQ8plex); K14(iTRAQ8plex)	3.9935	4	2351.3	588.582	1	0.913063	0.760619	1.0365
	High	lVRPEVDVmcTAFHDNEETFLk	P02768	N-Term(iTRAQ8plex); M9(Oxidation); C10(Carbamidomethyl); K22(iTRAQ8plex)	3.88328	4	3274.67	819.424	1	0.985563	1.38373	1.33599
	High	aVmDDFAAFVEk	P02768	N-Term(iTRAQ8plex); M3(Oxidation); K12(iTRAQ8plex)	3.71748	3	1967.04	656.351	1	1.14605	0.950089	1.07474
	High	aVMDDFAAFVEk	P02768	N-Term(iTRAQ8plex); K12(iTRAQ8plex)	3.49508	3	1951.05	651.02	1	0.829638	0.831339	0.858521
	High	rHPDYSVVLLLR	P02768	N-Term(iTRAQ8plex)	3.49004	4	1772.05	443.767	1	0.803967	0.791106	0.905591
	High	lVNEVTEFAk	P02768	N-Term(iTRAQ8plex); K10(iTRAQ8plex)	3.41664	3	1758.03	586.68	1	0.991052	0.813599	0.959456
	High	qTALVELVk	P02768	N-Term(iTRAQ8plex); K9(iTRAQ8plex)	3.33388	3	1609.01	537.009	1	1.12114	0.926519	1.02878
	High	fQNALLVR	P02768	N-Term(iTRAQ8plex)	3.23808	2	1264.77	632.887	1	1.12282	1.14797	0.785301
	High	nEcFLQHk	P02768	N-Term(iTRAQ8plex); C3(Carbamidomethyl); K8(iTRAQ8plex)	3.15888	3	1683.91	561.974	1	1.05783	1.44703	1.38674
	High	tYETTLEk	P02768	N-Term(iTRAQ8plex); K8(iTRAQ8plex)	3.03372	2	1592.9	796.953	1	1.10452	1.00868	1.12952
	High	dLGEENFk	P02768	N-Term(iTRAQ8plex); K8(iTRAQ8plex)	3.00887	2	1559.85	780.43	1	1.06415	1.23607	1.43089
	High	lcTVATLR	P02768	N-Term(iTRAQ8plex); C2(Carbamidomethyl)	2.97547	2	1237.72	619.366	1	1.12501	1.30949	1.33943
	High	lVTDLTk	P02768	N-Term(iTRAQ8plex); K7(iTRAQ8plex)	2.89933	2	1397.88	699.445	1	1.11588	0.97601	1.16416
	High	aAFTEccQAADk	P02768	N-Term(iTRAQ8plex); C6(Carbamidomethyl); C7(Carbamidomethyl); K12(iTRAQ8plex)	2.80645	3	1979.98	660.664	1	1.1191	1.41795	1.33499
	High	sLHTLFGDk	P02768	N-Term(iTRAQ8plex); K9(iTRAQ8plex)	2.73468	3	1625.95	542.655	1	0.788575	0.669863	1.08943
	High	yIcENQDSISSk	P02768	N-Term(iTRAQ8plex); C3(Carbamidomethyl); K12(iTRAQ8plex)	2.69447	3	2052.05	684.69	1	1.06506	1.4279	1.50777
	High	lVRPEVDVMcTAFHDNEETFLk	P02768	N-Term(iTRAQ8plex); C10(Carbamidomethyl); K22(iTRAQ8plex)	2.69167	5	3258.68	652.542	1	1.11837	1.58851	1.36124
	High	vFDEFkPLVEEPQNLIk	P02768	N-Term(iTRAQ8plex); K6(iTRAQ8plex); K17(iTRAQ8plex)	2.63515	4	2957.7	740.18	1	1.14211	0.947655	1.12539
	High	aEFAEVSk	P02768	N-Term(iTRAQ8plex); K8(iTRAQ8plex)	2.59209	2	1488.85	744.929	1	1.07617	0.903799	1.17028
	High	rPcFSALEVDETYVPk	P02768	N-Term(iTRAQ8plex); C3(Carbamidomethyl); K16(iTRAQ8plex)	2.56408	3	2519.34	840.452	1	1.14326	1.11249	1.17606
	High	dDNPNLPR	P02768	N-Term(iTRAQ8plex)	2.56254	2	1244.65	622.83	1	1.08799	1.30781	1.20073
	High	lDELRDEGk	P02768	N-Term(iTRAQ8plex); K9(iTRAQ8plex)	2.4977	3	1682.95	561.656	1	1.05506	0.920835	1.08939
	High	qNcELFEQLGEYk	P02768	N-Term(iTRAQ8plex); C3(Carbamidomethyl); K13(iTRAQ8plex)	2.40959	4	2266.16	567.297	1	1.06619	1.07797	1.24603
	High	tcVADESAENcDk	P02768	N-Term(iTRAQ8plex); C2(Carbamidomethyl); C11(Carbamidomethyl); K13(iTRAQ8plex)	2.34999	3	2106.99	703.002	1	0.869002	1.65626	1.68358
	High	lVAASQAALGL	P02768	N-Term(iTRAQ8plex)	2.28623	2	1317.82	659.414	1	0.957275	0.884939	0.784276
	High	fkDLGEENFk	P02768	N-Term(iTRAQ8plex); K2(iTRAQ8plex); K10(iTRAQ8plex)	1.9435	4	2139.22	535.562	1	0.993921	0.775574	0.849924
	High	aDDkETcFAEEGk	P02768	N-Term(iTRAQ8plex); K4(iTRAQ8plex); C7(Carbamidomethyl); K13(iTRAQ8plex)	1.71811	3	2412.25	804.754	1	1.14034	1.34658	1.57972
	High	yLYEIAR	P02768	N-Term(iTRAQ8plex)	0.946144	3	1231.7	411.238	1	0.838273	0.970934	1.17665
P31415	Calsequestrin-1 OS=Homo sapiens GN=CASQ1 PE=1 SV=3 - [CASQ1_HUMAN]	20.7219	17.17	1	5	5	45.1319	4.15771	1	1.03817	0.98695	1.25223
	A4	Sequence	Protein Group Accessions	Modifications	XCorr	Charge	MH+ [Da]	m/z [Da]	113/113	115/113	114/113	116/113
	High	qFEMEELILELAAQVLEDk	P31415	N-Term(iTRAQ8plex); K19(iTRAQ8plex)	4.47528	3	2856.56	952.858	1	1.17448	0.72976	1.03172
	High	lGLTEVDSmYVFk	P31415	N-Term(iTRAQ8plex); M9(Oxidation); K13(iTRAQ8plex)	3.89688	3	2126.17	709.394	1	1.03817	1.8011	1.98202
	High	eLQAFENIEDEIk	P31415	N-Term(iTRAQ8plex); K13(iTRAQ8plex)	3.58214	3	2186.18	729.398	1	0.713103	1.15428	1.27943
	High	lGLTEVDSMYVFk	P31415	N-Term(iTRAQ8plex); K13(iTRAQ8plex)	2.13426	3	2110.17	704.062	1	0.522455	0.76903	0.834476
	High	vINVNAk	P31415	N-Term(iTRAQ8plex); K7(iTRAQ8plex)	1.9979	2	1365.87	683.437	1	1.07949	1.64185	1.92061
	High	yEVLALLYHEPPEDDk	P31415	N-Term(iTRAQ8plex); K16(iTRAQ8plex)	1.9826	4	2539.36	635.594	1	0.753486	0.98695	1.25223
P14649	Myosin light chain 6B OS=Homo sapiens GN=MYL6B PE=1 SV=1 - [MYL6B_HUMAN]	5.00139	21.63	2	4	4	22.7497	5.73193	1	0.948002	0.984406	0.997966
	A4	Sequence	Protein Group Accessions	Modifications	XCorr	Charge	MH+ [Da]	m/z [Da]	113/113	115/113	114/113	116/113
	High	rVDFETFLPmLQAVAk	P14649	N-Term(iTRAQ8plex); M10(Oxidation); K16(iTRAQ8plex)	2.51404	4	2489.39	623.104	1	0.743666	0.794366	0.817409
	High	gQGTYEDYLEGFR	P14649	N-Term(iTRAQ8plex)	2.48735	2	1838.89	919.947	1	0.952191	1.04995	1.15933
	High	hVLTTLGEk	P14649	N-Term(iTRAQ8plex); K9(iTRAQ8plex)	2.04227	4	1605.98	402.251	1	1.00519	1.03527	0.929021
	High	dQLEEFk	P14649	N-Term(iTRAQ8plex); K7(iTRAQ8plex)	1.46419	3	1516.85	506.288	1	0.958278	1.23583	1.20243
O75746-2	Isoform 2 of Calcium-binding mitochondrial carrier protein Aralar1 OS=Homo sapiens GN=SLC25A12 - [CMC1_HUMAN]	7.31833	7.53	2	4	4	62.6809	9.08545	1	0.851374	0.980091	1.07343
	A4	Sequence	Protein Group Accessions	Modifications	XCorr	Charge	MH+ [Da]	m/z [Da]	113/113	115/113	114/113	116/113
	High	lTLADIER	O75746-2	N-Term(iTRAQ8plex)	2.88367	2	1234.73	617.869	1	0.941961	1.21049	1.28167
	High	iAPLAEGALPYNLAELQR	O75746-2	N-Term(iTRAQ8plex)	2.2964	3	2243.28	748.432	1	0.769498	0.793544	0.86912
	High	lTVNDFVR	O75746-2	N-Term(iTRAQ8plex)	2.13827	2	1267.73	634.371	1	0.9576	1.25332	1.2049
	High	dLGIFGLYk	O75746-2	N-Term(iTRAQ8plex); K9(iTRAQ8plex)	1.45377	3	1633.98	545.332	1	0.552788	0.740671	0.956298
Q9UKX2	Myosin-2 OS=Homo sapiens GN=MYH2 PE=1 SV=1 - [MYH2_HUMAN]	1105.42	52.55	6	25	107	222.906	5.8208	1	1.02506	0.964092	1.08714
	A4	Sequence	Protein Group Accessions	Modifications	XCorr	Charge	MH+ [Da]	m/z [Da]	113/113	115/113	114/113	116/113
	High	rDLEEATLQHEATAATLR	Q9UKX3;P12882;Q9UKX2	N-Term(iTRAQ8plex)	6.26583	3	2329.24	777.086
	High	mEGDLNEMEIQLNHANR	P12882;Q9UKX2;Q9Y623	N-Term(iTRAQ8plex)	5.95326	3	2318.12	773.378
	High	hADSVAELGEQIDNLQR	P12882;Q9UKX2;P12883	N-Term(iTRAQ8plex)	5.88457	3	2199.13	733.715
	High	rANLLQAEIEELR	P12882;Q9UKX2	N-Term(iTRAQ8plex)	5.87893	3	1859.07	620.361
	High	dLEEATLQHEATAATLR	Q9UKX3;P12882;Q9UKX2	N-Term(iTRAQ8plex)	5.82926	3	2173.14	725.051
	High	qAFTQQIEELkR	P12882;Q9UKX2;Q9Y623	N-Term(iTRAQ8plex); K11(iTRAQ8plex)	5.5979	3	2099.21	700.408
	High	gSSFQTVSALFR	P12882;Q9UKX2;Q9Y623	N-Term(iTRAQ8plex)	5.34997	2	1603.87	802.441
	High	eLTYQTEEDRk	P12882;Q9UKX2;Q9Y623;P12883	N-Term(iTRAQ8plex); K11(iTRAQ8plex)	5.3353	3	2020.08	674.031
	High	tPGAMEHELVLHQLR	P12882;Q9UKX2;Q9Y623	N-Term(iTRAQ8plex)	5.00761	3	2035.11	679.04
	High	tLAQLFSGAQTAEGEGAGGGAk	Q9UKX2	N-Term(iTRAQ8plex); K22(iTRAQ8plex)	4.9515	3	2629.4	877.138	1	1.19154	1.01057	1.10357
	High	mEGDLNEmEIQLNHANR	P12882;Q9UKX2;Q9Y623	N-Term(iTRAQ8plex); M8(Oxidation)	4.91542	3	2334.12	778.71
	High	gQTVEQVSNAVGALAk	Q9UKX2	N-Term(iTRAQ8plex); K16(iTRAQ8plex)	4.78444	3	2180.25	727.422	1	1.06169	1.07552	1.091
	High	lEEAGGATSAQIEMNk	P12882;Q9UKX2;Q9Y623	N-Term(iTRAQ8plex); K16(iTRAQ8plex)	4.71232	3	2257.19	753.07
	High	aLQEAHQQTLDDLQAEEDk	P12882;Q9UKX2	N-Term(iTRAQ8plex); K19(iTRAQ8plex)	4.68662	4	2790.44	698.365
	High	nAYEESLDQLETLkR	P12882;Q9UKX2	N-Term(iTRAQ8plex); K14(iTRAQ8plex)	4.66892	3	2417.32	806.444
	High	dTQIHLDDALR	Q9UKX2;P12882;Q9Y623	N-Term(iTRAQ8plex)	4.58406	2	1600.86	800.935
	High	iEELEEEIEAER	P12883;P12882;Q9UKX2;Q9Y623	N-Term(iTRAQ8plex)	4.55005	2	1792.91	896.96
	High	lQHELEEAEER	P12882;Q9UKX2	N-Term(iTRAQ8plex)	4.54868	3	1686.86	562.959
	High	iVESMQSTLDAEIR	P12882;Q9UKX2	N-Term(iTRAQ8plex)	4.52349	2	1896.01	948.507
	High	eLEGEVESEQkR	P12882;Q9UKX2	N-Term(iTRAQ8plex); K11(iTRAQ8plex)	4.45563	3	2041.1	681.039
	High	aNLLQAEIEELR	P12882;Q9UKX2	N-Term(iTRAQ8plex)	4.40262	2	1702.97	851.987
	High	tPGAmEHELVLHQLR	P12882;Q9UKX2;Q9Y623	N-Term(iTRAQ8plex); M5(Oxidation)	4.39822	4	2051.1	513.531
	High	lEEAGGATSAQIEmNk	P12882;Q9UKX2;Q9Y623	N-Term(iTRAQ8plex); M14(Oxidation); K16(iTRAQ8plex)	4.39276	3	2273.19	758.402
	High	lEEAGGATSAQIEMNkk	P12882;Q9UKX2;Q9Y623	N-Term(iTRAQ8plex); K16(iTRAQ8plex); K17(iTRAQ8plex)	4.38421	4	2689.5	673.13
	High	sQEDLkEQLAMVER	P12882;Q9UKX2	N-Term(iTRAQ8plex); K6(iTRAQ8plex)	4.29194	3	2284.24	762.085
	High	iAEQELLDASER	P12882;Q9UKX2	N-Term(iTRAQ8plex)	4.20486	2	1677.9	839.452
	High	eQDTSAHLER	Q9UKX3;P12882;Q9UKX2;Q9Y623;P12883	N-Term(iTRAQ8plex)	4.19294	3	1489.75	497.256
	High	lQQFFNHHMFVLEQEEYkk	Q9UKX3;P12882;Q9UKX2;Q9Y623;P12883	N-Term(iTRAQ8plex); K18(iTRAQ8plex); K19(iTRAQ8plex)	4.07	5	3407.83	682.372
	High	nAYEESLDQLETLk	P12882;Q9UKX2	N-Term(iTRAQ8plex); K14(iTRAQ8plex)	4.06977	3	2261.22	754.411
	High	rQLEEEIk	P12882;Q9UKX2	N-Term(iTRAQ8plex); K8(iTRAQ8plex)	4.05244	3	1652.98	551.665
	High	nLTEEMAGLDETIAk	P12882;Q9UKX2;Q9Y623	N-Term(iTRAQ8plex); K15(iTRAQ8plex)	4.04988	3	2243.21	748.407
	High	aEDEEEINAELTAk	P12882;Q9UKX2;Q9Y623	N-Term(iTRAQ8plex); K14(iTRAQ8plex)	4.04148	3	2170.13	724.049
	High	mEIDDLASNVETVSk	Q9UKX2	N-Term(iTRAQ8plex); K15(iTRAQ8plex)	3.98836	3	2259.2	753.738	1	0.946919	1.12711	1.39278
	High	lEQQVDDLEGSLEQEk	P12882;Q9UKX2;Q9Y623;P12883	N-Term(iTRAQ8plex); K16(iTRAQ8plex)	3.98391	3	2468.3	823.438
	High	vLNASAIPEGQFIDSk	P12882;Q9UKX2;Q9Y623	N-Term(iTRAQ8plex); K16(iTRAQ8plex)	3.9689	3	2297.3	766.437
	High	lQQFFNHHmFVLEQEEYkk	Q9UKX3;P12882;Q9UKX2;Q9Y623;P12883	N-Term(iTRAQ8plex); M9(Oxidation); K18(iTRAQ8plex); K19(iTRAQ8plex)	3.93476	5	3423.83	685.572
	High	KKMEGDLNEMEIQLNHANR	P12882;Q9UKX2;Q9Y623		3.90299	4	2270.11	568.284
	High	lQAAEEHVEAVNAk	Q9UKX2	N-Term(iTRAQ8plex); K14(iTRAQ8plex)	3.87314	3	2117.18	706.398	1	0.836843	0.90922	0.965575
	High	iEDEQALGIQLQk	Q9UKX2	N-Term(iTRAQ8plex); K13(iTRAQ8plex)	3.86578	3	2093.21	698.407	1	0.923446	0.943167	1.14881
	High	lASADIETYLLEk	Q9UKX3;P12882;Q9UKX2;Q9Y623;P12883	N-Term(iTRAQ8plex); K13(iTRAQ8plex)	3.8269	3	2074.19	692.068
	High	qAFTQQIEELk	P12882;Q9UKX2;Q9Y623	N-Term(iTRAQ8plex); K11(iTRAQ8plex)	3.81824	3	1943.11	648.374
	High	aITDAAmmAEELk	Q9UKX3;P12882;Q9UKX2;Q9Y623;P12883	N-Term(iTRAQ8plex); M7(Oxidation); M8(Oxidation); K13(iTRAQ8plex)	3.8004	3	2034.07	678.695
	High	lAQESImDIENEk	Q9UKX2	N-Term(iTRAQ8plex); M7(Oxidation); K13(iTRAQ8plex)	3.77058	3	2144.13	715.383	1	1.02533	0.980594	1.06907
	High	vQLLHTQNTSLINTk	P12882;Q9UKX2;Q9Y623	N-Term(iTRAQ8plex); K15(iTRAQ8plex)	3.76255	3	2318.36	773.459
	High	lETDISQmQGEmEDILQEAR	Q9UKX2	N-Term(iTRAQ8plex); M8(Oxidation); M12(Oxidation)	3.74328	3	2672.27	891.428	1	1.0587	1.40073	1.22847
	High	dEEIDQLkR	Q9UKX2;Q9Y623	N-Term(iTRAQ8plex); K8(iTRAQ8plex)	3.70175	3	1753.99	585.334
	High	nLQQEISDLTEQIAEGGk	P12882;Q9UKX2;Q9Y623	N-Term(iTRAQ8plex); K18(iTRAQ8plex)	3.67148	3	2581.43	861.148
	High	lQQFFNHHmFVLEQEEYk	Q9UKX3;P12882;Q9UKX2;Q9Y623;P12883	N-Term(iTRAQ8plex); M9(Oxidation); K18(iTRAQ8plex)	3.67007	4	2991.53	748.639
	High	nLTEEmAGLDETIAk	P12882;Q9UKX2;Q9Y623	N-Term(iTRAQ8plex); M6(Oxidation); K15(iTRAQ8plex)	3.66135	3	2259.2	753.738
	High	qREEQAEPDGTEVADk	Q9UKX3;P12882;Q9UKX2;Q9Y623	N-Term(iTRAQ8plex); K16(iTRAQ8plex)	3.63129	4	2410.23	603.313
	High	aNTEVAQWR	Q9UKX2	N-Term(iTRAQ8plex)	3.60586	2	1378.74	689.873	1	1.03889	0.939254	1.10014
	High	dPLNETVVGLYQk	Q9UKX3;P12882;Q9UKX2;Q9Y623;P12883	N-Term(iTRAQ8plex); K13(iTRAQ8plex)	3.56108	3	2084.18	695.399
	High	lTGAVMHYGNLk	Q9UKX2	N-Term(iTRAQ8plex); K12(iTRAQ8plex)	3.55655	3	1912.09	638.036	1	1.06066	0.913052	1.08526
	High	lEQQVDDLEGSLEQEkk	P12882;Q9UKX2;Q9Y623;P12883	N-Term(iTRAQ8plex); K16(iTRAQ8plex); K17(iTRAQ8plex)	3.55534	4	2900.6	725.905
	High	lQTESGEFSR	Q9UKX2	N-Term(iTRAQ8plex)	3.54187	2	1457.75	729.38	1	1.06598	0.958939	1.04423
	High	tLEDQLSELk	Q9UKX2;Q9Y623	N-Term(iTRAQ8plex); K10(iTRAQ8plex)	3.53457	2	1784.03	892.517
	High	aITDAAMmAEELk	Q9UKX3;P12882;Q9UKX2;Q9Y623;P12883	N-Term(iTRAQ8plex); M8(Oxidation); K13(iTRAQ8plex)	3.52081	3	2018.08	673.364
	High	aGLLGLLEEMR	Q9UKX3;P12882;Q9UKX2;P12883	N-Term(iTRAQ8plex)	3.51067	2	1505.87	753.438
	High	eNQSILITGESGAGk	P12882;Q9UKX2;Q9Y623;P12883	N-Term(iTRAQ8plex); K15(iTRAQ8plex)	3.43688	3	2112.19	704.733
	High	lAQESIMDIENEk	Q9UKX2	N-Term(iTRAQ8plex); K13(iTRAQ8plex)	3.4153	3	2128.14	710.052	1	0.925843	0.861293	1.01082
	High	aITDAAMMAEELk	Q9UKX3;P12882;Q9UKX2;Q9Y623;P12883	N-Term(iTRAQ8plex); K13(iTRAQ8plex)	3.41034	3	2002.08	668.032
	High	rIHELEk	P12882;Q9UKX2	N-Term(iTRAQ8plex); K7(iTRAQ8plex)	3.37775	3	1532.94	511.651
	High	eEQAEPDGTEVADk	Q9UKX3;P12882;Q9UKX2;Q9Y623	N-Term(iTRAQ8plex); K14(iTRAQ8plex)	3.33322	3	2126.07	709.361
	High	sLGTELFk	Q9UKX2	N-Term(iTRAQ8plex); K8(iTRAQ8plex)	3.33283	2	1502.9	751.955	1	1.07005	0.845498	1.05373
	High	lTGAVmHYGNLk	Q9UKX2	N-Term(iTRAQ8plex); M6(Oxidation); K12(iTRAQ8plex)	3.32885	3	1928.08	643.366	1	1.06149	1.10317	1.1799
	High	qAEEAEEQSNTNLAk	Q9UKX2	N-Term(iTRAQ8plex); K15(iTRAQ8plex)	3.29008	3	2270.17	757.396	1	1.1696	1.4908	1.75641
	High	eLTYQTEEDR	P12882;Q9UKX2;Q9Y623;P12883	N-Term(iTRAQ8plex)	3.26924	2	1587.78	794.393
	High	nkDPLNETVVGLYQk	Q9UKX3;P12882;Q9UKX2;Q9Y623;P12883	N-Term(iTRAQ8plex); K2(iTRAQ8plex); K15(iTRAQ8plex)	3.23699	4	2630.53	658.388
	High	HADSVAELGEQIDNLQR	P12882;Q9UKX2;P12883		3.23679	3	1894.93	632.314
	High	eQYEEEQESk	Q9UKX2	N-Term(iTRAQ8plex); K10(iTRAQ8plex)	3.23071	3	1906.95	636.321	1	1.04984	1.05986	1.12193
	High	tNAAcAALDk	P12882;Q9UKX2	N-Term(iTRAQ8plex); C5(Carbamidomethyl); K10(iTRAQ8plex)	3.19865	3	1642.91	548.307
	High	eALVSQLSR	Q9UKX2	N-Term(iTRAQ8plex)	3.19105	2	1306.76	653.885	1	0.985394	0.958854	1.0553
	High	aTLEQTER	P12882;Q9UKX2	N-Term(iTRAQ8plex)	3.13287	2	1251.68	626.346
	High	lINDLTAQR	P12882;Q9UKX2	N-Term(iTRAQ8plex)	3.12561	2	1347.79	674.399
	High	iQLELNQVk	P12882;Q9UKX2;Q9Y623	N-Term(iTRAQ8plex); K9(iTRAQ8plex)	3.11716	3	1693.04	565.02
	High	lEEAGGATSAQIEmNkk	P12882;Q9UKX2;Q9Y623	N-Term(iTRAQ8plex); M14(Oxidation); K16(iTRAQ8plex); K17(iTRAQ8plex)	3.09525	4	2705.49	677.128
	High	vIQYFATIAVTGEk	P12882;Q9UKX2;Q9Y623	N-Term(iTRAQ8plex); K14(iTRAQ8plex)	3.09503	3	2148.25	716.755
	High	aITDAAMMAEELkk	Q9UKX3;P12882;Q9UKX2;Q9Y623;P12883	N-Term(iTRAQ8plex); K13(iTRAQ8plex); K14(iTRAQ8plex)	3.04034	4	2434.39	609.353
	High	eLEEISER	Q9UKX3;P12882;Q9UKX2;Q9Y623;P12883	N-Term(iTRAQ8plex)	3.00353	2	1308.69	654.851
	High	rEAEFQk	Q9UKX3;P12882;Q9UKX2;Q9Y623;P12883	N-Term(iTRAQ8plex); K7(iTRAQ8plex)	2.99408	3	1515.88	505.964
	High	lDEAEQLALk	Q9UKX3;P12882;Q9UKX2;Q9Y623;P12883	N-Term(iTRAQ8plex); K10(iTRAQ8plex)	2.93335	3	1738.02	580.012
	High	lQNEVEDLmLDVER	Q9UKX2;P12882;Q9Y623	N-Term(iTRAQ8plex); M9(Oxidation)	2.91552	3	2023.03	675.016
	High	tEGGATLTVk	Q9UKX2	N-Term(iTRAQ8plex); K10(iTRAQ8plex)	2.91468	3	1584.94	528.985	1	1.17999	1.22533	1.08902
	High	iNQQLDTk	Q9UKX3;P12882;Q9UKX2;Q9Y623	N-Term(iTRAQ8plex); K8(iTRAQ8plex)	2.90999	2	1567.92	784.466
	High	eLEGEVESEQk	P12882;Q9UKX2	N-Term(iTRAQ8plex); K11(iTRAQ8plex)	2.90331	3	1885	629.005
	High	vRELEGEVESEQk	P12882;Q9UKX2	N-Term(iTRAQ8plex); K13(iTRAQ8plex)	2.85991	4	2140.17	535.799
	High	yETDAIQR	Q9UKX3;P12882;Q9UKX2;Q9Y623;P12883	N-Term(iTRAQ8plex)	2.84955	2	1299.68	650.346
	High	vGNEYVTk	Q9UKX3;P12882;Q9UKX2;P12883	N-Term(iTRAQ8plex); K8(iTRAQ8plex)	2.84705	2	1517.88	759.442
	High	dIDDLELTLAk	P12882;Q9UKX2;Q9Y623;P12883	N-Term(iTRAQ8plex); K11(iTRAQ8plex)	2.81354	3	1854.07	618.695
	High	aDIAESQVNk	Q9UKX3;P12882;Q9UKX2;Q9Y623;P12883	N-Term(iTRAQ8plex); K10(iTRAQ8plex)	2.79501	3	1682.95	561.656
	High	tEELEEAk	Q9UKX3;P12882;Q9UKX2;Q9Y623;P12883	N-Term(iTRAQ8plex); K8(iTRAQ8plex)	2.76369	2	1556.86	778.934
	High	iEAQNRPFDAk	Q9UKX2	N-Term(iTRAQ8plex); K11(iTRAQ8plex)	2.7309	3	1897.07	633.029	1	1.10267	0.650357	0.743305
	High	hDcDLLR	Q9UKX3;P12882;Q9UKX2;Q9Y623;P12883	N-Term(iTRAQ8plex); C3(Carbamidomethyl)	2.70191	3	1232.64	411.55
	High	lEDEcSELkk	P12882;Q9UKX2;Q9Y623	N-Term(iTRAQ8plex); C5(Carbamidomethyl); K9(iTRAQ8plex); K10(iTRAQ8plex)	2.67724	3	2163.21	721.742
	High	eQLAMVER	P12882;Q9UKX2;Q9Y623	N-Term(iTRAQ8plex)	2.65338	2	1279.7	640.352
	High	nTQGILk	Q9UKX2;Q9Y623	N-Term(iTRAQ8plex); K7(iTRAQ8plex)	2.64786	2	1381.86	691.435
	High	qLEEEIk	P12882;Q9UKX2	N-Term(iTRAQ8plex); K7(iTRAQ8plex)	2.64683	2	1496.88	748.942
	High	mFLWMVAR	Q9UKX2	N-Term(iTRAQ8plex)	2.64025	2	1357.74	679.375	1	1.08458	0.879985	0.99634
	High	aGLLGLLEEmR	Q9UKX3;P12882;Q9UKX2;P12883	N-Term(iTRAQ8plex); M10(Oxidation)	2.59389	3	1521.86	507.959
	High	nKDPLNETVVGLYQk	Q9UKX3;P12882;Q9UKX2;Q9Y623;P12883	N-Term(iTRAQ8plex); K15(iTRAQ8plex)	2.58006	4	2326.32	582.336
	High	mAAEALR	P12882;Q9UKX2	N-Term(iTRAQ8plex)	2.54994	2	1065.6	533.305
	High	LQHELEEAEER	Q9UKX2;P12882		2.54894	3	1382.66	461.557
	High	lYDQHLGk	Q9UKX3;Q9UKX2	N-Term(iTRAQ8plex); K8(iTRAQ8plex)	2.54798	3	1581.92	527.979
	High	iHELEk	P12882;Q9UKX2	N-Term(iTRAQ8plex); K6(iTRAQ8plex)	2.52897	3	1376.84	459.617
	High	mVTLLk	Q9UKX2	N-Term(iTRAQ8plex); K6(iTRAQ8plex)	2.51718	2	1312.85	656.928	1	1.20597	0.887295	1.13303
	High	tSVFVAEPk	Q9UKX2	N-Term(iTRAQ8plex); K9(iTRAQ8plex)	2.48001	2	1585.94	793.473	1	1.22454	1.06569	1.17301
	High	dDQVFPmNPPk	P12882;Q9UKX2	N-Term(iTRAQ8plex); M7(Oxidation); K11(iTRAQ8plex)	2.47141	3	1912.01	638.008
	High	iLYADFk	Q9UKX3;P12882;Q9UKX2;Q9Y623	N-Term(iTRAQ8plex); K7(iTRAQ8plex)	2.39255	2	1477.89	739.448
	High	aLQEAHQQTLDDLQAEEDkVNTLTk	P12882;Q9UKX2	N-Term(iTRAQ8plex); K19(iTRAQ8plex); K25(iTRAQ8plex)	2.38453	4	3751.02	938.511
	High	aGLLGLLEEmRDDk	Q9UKX2	N-Term(iTRAQ8plex); M10(Oxidation); K14(iTRAQ8plex)	2.32183	3	2184.21	728.743	1	0.987429	0.958899	1.025
	High	aAYLQSLNSADLLk	Q9UKX2	N-Term(iTRAQ8plex); K14(iTRAQ8plex)	2.29779	4	2115.23	529.562	1	0.832383	0.898526	1.0091
	High	ANLLQAEIEELR	P12882;Q9UKX2		2.28647	2	1398.76	699.886
	High	sQEDLkEQLAmVER	P12882;Q9UKX2	N-Term(iTRAQ8plex); K6(iTRAQ8plex); M11(Oxidation)	2.22474	4	2300.24	575.816
	High	dDQVFPMNPPk	P12882;Q9UKX2	N-Term(iTRAQ8plex); K11(iTRAQ8plex)	2.22149	3	1896.02	632.677
	High	TLAQLFSGAQTAEGEGAGGGAk	Q9UKX2	K22(iTRAQ8plex)	2.21628	3	2325.2	775.738	1	0.806895	0.898772	1.64569
	High	dEEIDQLk	Q9Y623;Q9UKX2	N-Term(iTRAQ8plex); K8(iTRAQ8plex)	2.08972	3	1597.89	533.301
	High	aITDAAmMAEELkk	Q9UKX3;P12882;Q9UKX2;Q9Y623;P12883	N-Term(iTRAQ8plex); M7(Oxidation); K13(iTRAQ8plex); K14(iTRAQ8plex)	2.08143	4	2450.39	613.352
	High	rQAEEAEEQSNTNLAk	Q9UKX2	N-Term(iTRAQ8plex); K16(iTRAQ8plex)	2.02417	4	2426.27	607.322	1	0.847415	1.12594	1.27686
	High	eFEISNLQSk	Q9UKX2	N-Term(iTRAQ8plex); K10(iTRAQ8plex)	2.02253	3	1803.01	601.675	1	1.48682	1.34269	1.13031
	High	lQDLVDk	Q9UKX3;P12882;Q9UKX2;Q9Y623;P12883	N-Term(iTRAQ8plex); K7(iTRAQ8plex)	1.91554	2	1438.88	719.941
	High	hWPWMk	P12882;Q9UKX2;Q9Y623	N-Term(iTRAQ8plex); K6(iTRAQ8plex)	1.86945	3	1492.83	498.283
	High	nDLQLQVQAEAEGLADAEER	Q9UKX2	N-Term(iTRAQ8plex)	1.81737	3	2503.26	835.091	1	1.04926	1.15478	1.20048
	High	nMEQTVk	Q9UKX2;Q9Y623	N-Term(iTRAQ8plex); K7(iTRAQ8plex)	1.78792	2	1457.83	729.419
	High	iVESmQSTLDAEIR	P12882;Q9UKX2	N-Term(iTRAQ8plex); M5(Oxidation)	1.70049	3	1912	638.005
	High	sYHIFYQITSNk	Q9UKX2	N-Term(iTRAQ8plex); K12(iTRAQ8plex)	1.64458	4	2109.16	528.046	1	0.766483	0.929038	0.957981
	High	NAYEESLDQLETLk	P12882;Q9UKX2	K14(iTRAQ8plex)	1.59068	3	1957.01	653.008
	High	aGLLGLLEEMRDDk	Q9UKX2	N-Term(iTRAQ8plex); K14(iTRAQ8plex)	1.55586	3	2168.22	723.41	1	0.928748	0.830247	0.977653
	High	lEDEcSELk	P12882;Q9UKX2;Q9Y623;P12883	N-Term(iTRAQ8plex); C5(Carbamidomethyl); K9(iTRAQ8plex)	1.43549	3	1730.91	577.64
	High	iHFGTTGk	P12882;Q9UKX2	N-Term(iTRAQ8plex); K8(iTRAQ8plex)	1.41248	2	1468.87	734.94
	High	lQNEVEDLMLDVER	Q9UKX2;P12882;Q9Y623	N-Term(iTRAQ8plex)	1.22331	3	2007.04	669.685
Q9Y2J8	Protein-arginine deiminase type-2 OS=Homo sapiens GN=PADI2 PE=2 SV=2 - [PADI2_HUMAN]	4.70158	4.06	1	2	2	75.5153	5.59229	1	0.760962	0.939369	1.06261
	A4	Sequence	Protein Group Accessions	Modifications	XCorr	Charge	MH+ [Da]	m/z [Da]	113/113	115/113	114/113	116/113
	High	iLIGSSFPLSGGR	Q9Y2J8	N-Term(iTRAQ8plex)	2.57642	2	1607.94	804.472	1	0.992716	1.12098	1.23039
	High	vGVFYVENPFFGQR	Q9Y2J8	N-Term(iTRAQ8plex)	2.12515	3	1963.04	655.019	1	0.583312	0.787179	0.917709
P11177-2	Isoform 2 of Pyruvate dehydrogenase E1 component subunit beta, mitochondrial OS=Homo sapiens GN=PDHB - [ODPB_HUMAN]	0	4.4	3	2	2	37.1759	5.89697	1	0.932754	0.932856	1.13088
	A4	Sequence	Protein Group Accessions	Modifications	XCorr	Charge	MH+ [Da]	m/z [Da]	113/113	115/113	114/113	116/113
	High	dIIFAIk	P11177-2	N-Term(iTRAQ8plex); K7(iTRAQ8plex)	1.56009	3	1427.91	476.642	1	0.997415	1.03381	1.27559
	High	dFLIPIGk	P11177-2	N-Term(iTRAQ8plex); K8(iTRAQ8plex)	1.5211	3	1510.95	504.321	1	0.872285	0.84176	1.0026
Q96KK5	Histone H2A type 1-H OS=Homo sapiens GN=HIST1H2AH PE=1 SV=3 - [H2A1H_HUMAN]	5.46986	21.88	10	2	2	13.8978	10.8872	1	0.80597	0.929138	0.989685
	A4	Sequence	Protein Group Accessions	Modifications	XCorr	Charge	MH+ [Da]	m/z [Da]	113/113	115/113	114/113	116/113
	High	aGLQFPVGR	Q96KK5	N-Term(iTRAQ8plex)	3.07941	2	1248.74	624.872	1	0.835989	1.03428	1.09203
	High	vTIAQGGVLPNIQAVLLPk	Q96KK5	N-Term(iTRAQ8plex); K19(iTRAQ8plex)	2.39045	3	2539.58	847.199	1	0.777029	0.834686	0.896929
U3KQP3	NADH dehydrogenase [ubiquinone] 1 alpha subcomplex subunit 13 (Fragment) OS=Homo sapiens GN=NDUFA13 PE=4 SV=2 - [U3KQP3_HUMAN]	1.96071	30.67	6	2	2	8.70253	9.979	1	0.937392	0.92297	1.07265
	A4	Sequence	Protein Group Accessions	Modifications	XCorr	Charge	MH+ [Da]	m/z [Da]	113/113	115/113	114/113	116/113
	High	iALLPLLQAETDRR	U3KQP3	N-Term(iTRAQ8plex)	1.98777	3	1913.15	638.388	1	0.895363	0.904793	1.0478
	High	lQIEDFEAR	U3KQP3	N-Term(iTRAQ8plex)	1.96071	2	1424.77	712.889	1	0.947398	1.15497	1.27428
O75298-3	Isoform RTN2-C of Reticulon-2 OS=Homo sapiens GN=RTN2 - [RTN2_HUMAN]	3.45907	12.68	3	2	2	22.3023	9.5835	1	0.647844	0.909304	1.09836
	A4	Sequence	Protein Group Accessions	Modifications	XCorr	Charge	MH+ [Da]	m/z [Da]	113/113	115/113	114/113	116/113
	High	iPGTGALASAAAAVSGSk	O75298-3	N-Term(iTRAQ8plex); K18(iTRAQ8plex)	3.45907	3	2137.24	713.085	1	1.00992	1.24831	1.50068
	High	vADLLYWk	O75298-3	N-Term(iTRAQ8plex); K8(iTRAQ8plex)	1.64757	3	1615.97	539.328	1	0.415579	0.662364	0.803892
P40939	Trifunctional enzyme subunit alpha, mitochondrial OS=Homo sapiens GN=HADHA PE=1 SV=2 - [ECHA_HUMAN]	2.18163	3.67	1	3	3	82.9469	9.0415	1	0.661965	0.903964	0.817801
	A4	Sequence	Protein Group Accessions	Modifications	XCorr	Charge	MH+ [Da]	m/z [Da]	113/113	115/113	114/113	116/113
	High	dATLTALDR	P40939	N-Term(iTRAQ8plex)	2.18163	2	1279.72	640.362	1	0.987543	1.45609	1.655
	High	mQLLEIITTEk	P40939	N-Term(iTRAQ8plex); K11(iTRAQ8plex)	1.42598	3	1927.14	643.051	1	0.552462	0.903964	0.795664
	High	fGELVMTk	P40939	N-Term(iTRAQ8plex); K8(iTRAQ8plex)	1.40149	3	1532.9	511.637	1	0.661965	0.873607	0.817801
Q9NQC3-3	Isoform 3 of Reticulon-4 OS=Homo sapiens GN=RTN4 - [RTN4_HUMAN]	2.77813	8.04	1	2	2	22.3813	9.30518	1	0.513418	0.863071	0.894021
	A4	Sequence	Protein Group Accessions	Modifications	XCorr	Charge	MH+ [Da]	m/z [Da]	113/113	115/113	114/113	116/113
	High	vVDLLYWR	Q9NQC3-3	N-Term(iTRAQ8plex)	2.77813	2	1367.8	684.405	1	0.923728	1.57984	1.97284
	High	gVIQAIQk	Q9NQC3-3	N-Term(iTRAQ8plex); K8(iTRAQ8plex)	1.74424	3	1464.94	488.984	1	0.285363	0.4715	0.405139
P49411	Elongation factor Tu, mitochondrial OS=Homo sapiens GN=TUFM PE=1 SV=2 - [EFTU_HUMAN]	3.08959	4.65	1	2	2	49.5102	7.60596	1	0.835202	0.861912	1.03864
	A4	Sequence	Protein Group Accessions	Modifications	XCorr	Charge	MH+ [Da]	m/z [Da]	113/113	115/113	114/113	116/113
	High	aEAGDNLGALVR	P49411	N-Term(iTRAQ8plex)	3.08959	2	1489.83	745.42	1	1.11063	1.16066	1.36032
	High	eLLTEFGYk	P49411	N-Term(iTRAQ8plex); K9(iTRAQ8plex)	1.36151	3	1707.98	569.998	1	0.628075	0.640059	0.793034
P12883	Myosin-7 OS=Homo sapiens GN=MYH7 PE=1 SV=5 - [MYH7_HUMAN]	1062.49	54.57	3	75	106	222.959	5.79541	1	1.02643	0.843403	0.880184
	A4	Sequence	Protein Group Accessions	Modifications	XCorr	Charge	MH+ [Da]	m/z [Da]	113/113	115/113	114/113	116/113
	High	mEGDLNEMEIQLSHANR	P12883	N-Term(iTRAQ8plex)	6.52218	3	2291.11	764.374	1	0.997298	0.698959	0.94461
	High	rDLEEATLQHEATAAALR	P12883	N-Term(iTRAQ8plex)	6.52216	3	2299.23	767.081	1	1.06049	1.16498	1.04746
	High	hADSVAELGEQIDNLQR	P12882;Q9UKX2;P12883	N-Term(iTRAQ8plex)	5.88457	3	2199.13	733.715
	High	dLEEATLQHEATAAALR	P12883	N-Term(iTRAQ8plex)	5.837	3	2143.13	715.049	1	1.07655	1.10073	1.01937
	High	lTYTQQLEDLkR	P12883	N-Term(iTRAQ8plex); K11(iTRAQ8plex)	5.55679	3	2116.22	706.079	1	0.91581	0.654806	0.724752
	High	mEGDLNEmEIQLSHANR	P12883	N-Term(iTRAQ8plex); M8(Oxidation)	5.39432	3	2307.1	769.706	1	1.04173	0.938765	0.967752
	High	eLTYQTEEDRk	P12882;Q9UKX2;Q9Y623;P12883	N-Term(iTRAQ8plex); K11(iTRAQ8plex)	5.3353	3	2020.08	674.031
	High	nAYEESLEHLETFkR	P12883	N-Term(iTRAQ8plex); K14(iTRAQ8plex)	5.28468	4	2474.32	619.335	1	0.940516	0.765073	0.817402
	High	sPGVMDNPLVMHQLR	P12883	N-Term(iTRAQ8plex)	5.0207	3	1998.06	666.69	1	0.726648	0.868809	0.871354
	High	lEEAGGATSVQIEMNk	P12883	N-Term(iTRAQ8plex); K16(iTRAQ8plex)	4.93747	3	2285.23	762.414	1	0.809061	0.592606	0.743147
	High	gTLEDQIIQANPALEAFGNAk	P12883	N-Term(iTRAQ8plex); K21(iTRAQ8plex)	4.84378	3	2808.54	936.85	1	0.937394	0.762681	0.848368
	High	lQEAEEAVEAVNAk	P12883	N-Term(iTRAQ8plex); K14(iTRAQ8plex)	4.72479	3	2109.17	703.727	1	0.879061	0.691941	0.753442
	High	nNLLQAELEELR	P12883	N-Term(iTRAQ8plex)	4.67241	2	1745.97	873.489	1	1.15831	0.836172	0.774676
	High	aLQEAHQQALDDLQAEEDk	P12883	N-Term(iTRAQ8plex); K19(iTRAQ8plex)	4.61328	4	2760.43	690.863	1	1.01004	0.962092	0.934981
	High	vVDSLQTSLDAETR	P12883	N-Term(iTRAQ8plex)	4.60633	2	1837.98	919.495	1	0.957174	0.675122	0.709606
	High	iEELEEELEAER	P12883;P12882;Q9UKX2;Q9Y623	N-Term(iTRAQ8plex)	4.55005	2	1792.91	896.96
	High	sPGVmDNPLVMHQLR	P12883	N-Term(iTRAQ8plex); M5(Oxidation)	4.49339	3	2014.05	672.022	1	1.01973	1.15105	1.15298
	High	lEEAGGATSVQIEmNk	P12883	N-Term(iTRAQ8plex); M14(Oxidation); K16(iTRAQ8plex)	4.48694	3	2301.22	767.744	1	1.08228	1.18813	1.02547
	High	lTQESImDLENDkQQLDER	P12883	N-Term(iTRAQ8plex); M7(Oxidation); K13(iTRAQ8plex)	4.38205	4	2929.5	733.131	1	0.978203	0.964596	0.972845
	High	lEDEcSELkR	P12883	N-Term(iTRAQ8plex); C5(Carbamidomethyl); K9(iTRAQ8plex)	4.37106	3	1887.01	629.674	1	1.10212	0.800136	0.885888
	High	lAEQELIETSER	P12883	N-Term(iTRAQ8plex)	4.32912	2	1721.92	861.464	1	1.0792	0.710882	0.820856
	High	eQDTSAHLER	Q9UKX3;P12882;Q9UKX2;Q9Y623;P12883	N-Term(iTRAQ8plex)	4.19294	3	1489.75	497.256
	High	nLTEEMAGLDEIIAk	P12883	N-Term(iTRAQ8plex); K15(iTRAQ8plex)	4.1892	3	2255.24	752.418	1	0.919897	0.999581	0.829702
	High	nLTEEmAGLDEIIAk	P12883	N-Term(iTRAQ8plex); M6(Oxidation); K15(iTRAQ8plex)	4.14872	3	2271.23	757.75	1	1.0615	0.863075	0.851832
	High	gQNVQQVIYATGALAk	P12883	N-Term(iTRAQ8plex); K16(iTRAQ8plex)	4.14642	4	2269.31	568.084	1	0.709838	0.731157	0.955121
	High	yEESQSELESSQk	P12883	N-Term(iTRAQ8plex); K13(iTRAQ8plex)	4.12381	3	2152.08	718.033	1	0.930363	0.757699	0.952829
	High	lQQFFNHHMFVLEQEEYkk	Q9UKX3;P12882;Q9UKX2;Q9Y623;P12883	N-Term(iTRAQ8plex); K18(iTRAQ8plex); K19(iTRAQ8plex)	4.07	5	3407.83	682.372
	High	iEDEQALGSQLQk	P12883	N-Term(iTRAQ8plex); K13(iTRAQ8plex)	4.03644	3	2067.15	689.721	1	0.934559	0.833725	0.878574
	High	nDLQLQVQAEQDNLADAEER	P12883	N-Term(iTRAQ8plex)	4.00569	3	2603.29	868.433	1	0.946374	0.930615	1.0295
	High	nALAHALQSAR	P12883	N-Term(iTRAQ8plex)	4.00105	3	1455.84	485.95	1	0.99469	0.900499	0.874514
	High	lEQQVDDLEGSLEQEk	P12882;Q9UKX2;Q9Y623;P12883	N-Term(iTRAQ8plex); K16(iTRAQ8plex)	3.98391	3	2468.3	823.438
	High	qAEEAEEQANTNLSk	P12883	N-Term(iTRAQ8plex); K15(iTRAQ8plex)	3.96706	3	2270.17	757.395	1	1.02753	0.726398	0.81004
	High	eEQAEPDGTEEADk	P12883	N-Term(iTRAQ8plex); K14(iTRAQ8plex)	3.96034	3	2156.05	719.353	1	1.37551	0.754953	0.855195
	High	lLSSLDIDHNQYk	P12883	N-Term(iTRAQ8plex); K13(iTRAQ8plex)	3.95266	3	2154.2	718.739	1	0.971019	0.764807	0.820995
	High	lQQFFNHHmFVLEQEEYkk	Q9UKX3;P12882;Q9UKX2;Q9Y623;P12883	N-Term(iTRAQ8plex); M9(Oxidation); K18(iTRAQ8plex); K19(iTRAQ8plex)	3.93476	5	3423.83	685.572
	High	sANFQkPR	P12883	N-Term(iTRAQ8plex); K6(iTRAQ8plex)	3.86919	3	1555.91	519.31	1	1.12832	0.813258	0.799649
	High	lTYTQQLEDLk	P12883	N-Term(iTRAQ8plex); K11(iTRAQ8plex)	3.86566	3	1960.12	654.045	1	1.01753	0.798169	0.878984
	High	vQHELDEAEER	P12883	N-Term(iTRAQ8plex)	3.86214	3	1658.83	553.615	1	1.10077	0.900355	0.925769
	High	dFELNALNAR	P12883	N-Term(iTRAQ8plex)	3.85434	2	1466.79	733.898	1	1.01905	0.82103	0.889145
	High	qREEQAEPDGTEEADk	P12883	N-Term(iTRAQ8plex); K16(iTRAQ8plex)	3.83855	4	2440.2	610.805	1	1.29454	1.39337	0.846973
	High	lASADIETYLLEk	Q9UKX3;P12882;Q9UKX2;Q9Y623;P12883	N-Term(iTRAQ8plex); K13(iTRAQ8plex)	3.8269	3	2074.19	692.068
	High	aITDAAmmAEELk	Q9UKX3;P12882;Q9UKX2;Q9Y623;P12883	N-Term(iTRAQ8plex); M7(Oxidation); M8(Oxidation); K13(iTRAQ8plex)	3.8004	3	2034.07	678.695
	High	lTQESIMDLENDk	P12883	N-Term(iTRAQ8plex); K13(iTRAQ8plex)	3.77612	3	2144.13	715.383	1	1.00602	0.921356	1.28435
	High	tLEDQMNEHR	P12883	N-Term(iTRAQ8plex)	3.75492	3	1576.77	526.261	1	1.10534	0.885874	0.918368
	High	aNSEVAQWR	Q9UKX3;P12882;Q9Y623;P12883	N-Term(iTRAQ8plex)	3.68226	2	1364.72	682.864
	High	lQQFFNHHmFVLEQEEYk	Q9UKX3;P12882;Q9UKX2;Q9Y623;P12883	N-Term(iTRAQ8plex); M9(Oxidation); K18(iTRAQ8plex)	3.67007	4	2991.53	748.639
	High	dTQIQLDDAVR	P12883	N-Term(iTRAQ8plex)	3.6453	2	1577.84	789.425	1	1.12511	0.89325	0.993698
	High	vRELENELEAEQk	P12883	N-Term(iTRAQ8plex); K13(iTRAQ8plex)	3.64428	3	2195.22	732.41	1	0.99062	1.14091	1.1494
	High	sAYLmGLNSADLLk	P12883	N-Term(iTRAQ8plex); M5(Oxidation); K14(iTRAQ8plex)	3.57902	3	2120.19	707.402	1	0.691244	0.692335	0.658143
	High	lEDEEEMNAELTAk	P12883	N-Term(iTRAQ8plex); K14(iTRAQ8plex)	3.5728	3	2230.13	744.05	1	0.882404	0.735543	0.903582
	High	dPLNETVVGLYQk	Q9UKX3;P12882;Q9UKX2;Q9Y623;P12883	N-Term(iTRAQ8plex); K13(iTRAQ8plex)	3.56108	3	2084.18	695.399
	High	lEQQVDDLEGSLEQEkk	P12882;Q9UKX2;Q9Y623;P12883	N-Term(iTRAQ8plex); K16(iTRAQ8plex); K17(iTRAQ8plex)	3.55534	4	2900.6	725.905
	High	aITDAAMmAEELk	Q9UKX3;P12882;Q9UKX2;Q9Y623;P12883	N-Term(iTRAQ8plex); M8(Oxidation); K13(iTRAQ8plex)	3.52081	3	2018.08	673.364
	High	aGLLGLLEEMR	Q9UKX3;P12882;Q9UKX2;P12883	N-Term(iTRAQ8plex)	3.51067	2	1505.87	753.438
	High	rDIDDLELTLAk	P12883	N-Term(iTRAQ8plex); K12(iTRAQ8plex)	3.50546	3	2010.17	670.728	1	0.951695	0.70547	0.823084
	High	nAYEESLEHLETFk	P12883	N-Term(iTRAQ8plex); K14(iTRAQ8plex)	3.48147	3	2318.21	773.409	1	1.05145	0.65461	0.858849
	High	lTQESImDLENDk	P12883	N-Term(iTRAQ8plex); M7(Oxidation); K13(iTRAQ8plex)	3.47657	3	2160.13	720.715	1	0.91044	1.04909	0.919371
	High	sNAAAAALDk	P12883	N-Term(iTRAQ8plex); K10(iTRAQ8plex)	3.44468	3	1539.89	513.969	1	1.11857	0.811189	0.915333
	High	eNQSILITGESGAGk	P12882;Q9UKX2;Q9Y623;P12883	N-Term(iTRAQ8plex); K15(iTRAQ8plex)	3.43688	3	2112.19	704.733
	High	aITDAAMMAEELk	Q9UKX3;P12882;Q9UKX2;Q9Y623;P12883	N-Term(iTRAQ8plex); K13(iTRAQ8plex)	3.41034	3	2002.08	668.032
	High	eALISQLTR	P12883	N-Term(iTRAQ8plex)	3.39401	2	1334.8	667.901	1	0.995224	0.691008	0.798192
	High	eDQVMQQNPPk	P12883	N-Term(iTRAQ8plex); K11(iTRAQ8plex)	3.39157	3	1922.03	641.347	1	1.06818	1.05903	1.07162
	High	lTQESIMDLENDkQQLDER	P12883	N-Term(iTRAQ8plex); K13(iTRAQ8plex)	3.38659	4	2913.51	729.132	1	0.966451	1.00962	1.07937
	High	lEDEEEmNAELTAk	P12883	N-Term(iTRAQ8plex); M7(Oxidation); K14(iTRAQ8plex)	3.37478	3	2246.13	749.38	1	0.995093	1.00544	1.145
	High	lELDDVTSNMEQIIk	P12883	N-Term(iTRAQ8plex); K15(iTRAQ8plex)	3.32985	3	2356.29	786.101	1	0.959969	0.815344	0.940596
	High	lELDDVTSNmEQIIk	P12883	N-Term(iTRAQ8plex); M10(Oxidation); K15(iTRAQ8plex)	3.32857	3	2372.28	791.432	1	1.11211	0.907105	0.936145
	High	lQTENGELSR	P12883	N-Term(iTRAQ8plex)	3.2977	2	1450.78	725.893	1	1.12606	0.83156	0.789934
	High	fRKVQHELDEAEER	P12883	N-Term(iTRAQ8plex)	3.27634	3	2090.11	697.375	1	1.12394	0.923055	0.904295
	High	lTGAImHFGNMk	P12883	N-Term(iTRAQ8plex); M6(Oxidation); K12(iTRAQ8plex)	3.27541	3	1944.07	648.694	1	1.05435	0.691576	0.647131
	High	sPGVmDNPLVmHQLR	P12883	N-Term(iTRAQ8plex); M5(Oxidation); M11(Oxidation)	3.27045	3	2030.05	677.354	1	1.06967	1.01045	1.05947
	High	eLTYQTEEDR	P12882;Q9UKX2;Q9Y623;P12883	N-Term(iTRAQ8plex)	3.26924	2	1587.78	794.393
	High	dYHIFYQILSNk	P12883	N-Term(iTRAQ8plex); K12(iTRAQ8plex)	3.26271	3	2149.19	717.068	1	1.3038	0.652711	1.03007
	High	nkDPLNETVVGLYQk	Q9UKX3;P12882;Q9UKX2;Q9Y623;P12883	N-Term(iTRAQ8plex); K2(iTRAQ8plex); K15(iTRAQ8plex)	3.23699	4	2630.53	658.388
	High	HADSVAELGEQIDNLQR	P12882;Q9UKX2;P12883		3.23679	3	1894.93	632.314
	High	lEAQTRPFDLk	P12883	N-Term(iTRAQ8plex); K11(iTRAQ8plex)	3.2164	3	1926.13	642.713	1	1.15143	0.754999	0.856024
	High	vTAETEYGk	P12883	N-Term(iTRAQ8plex); K9(iTRAQ8plex)	3.21492	2	1605.89	803.45	1	0.958919	0.660401	0.773432
	High	eNIAIVER	P12883	N-Term(iTRAQ8plex)	3.17106	2	1247.73	624.369	1	1.01708	0.989096	0.954859
[truncated: 120 more rows]
